# Supplementary material for: Post-transcriptional regulation of satellite cell quiescence by TTP-mediated mRNA decay
Source: eLife. 2015 Mar 27;4:e03390. doi: 10.7554/eLife.03390 (PMC4415119; doi:10.7554/eLife.03390)
Supplement: Supplementary file 1. — (A) Transcripts up-regulated in the WT-S4 gene list. Probesets on Affymetrix arrays that increased in expression ≥ twofold from uninjured to 12 hr post-injury in wild type satellite cells that did not change expression in Sdc4−/− satellite cells are tabulated and arranged by decreasing fold-change. The fold change represents the increase in transcript abundance between wild type uninjured satellite cells and satellite cells 12 hr post muscle injury and is reported with the associated p-value. (B) Transcripts down-regulated in the WT-S4 gene list. Probesets on Affymetrix arrays that decreased in expression ≥ twofold from uninjured to 12 hr post-injury in wild type satellite cells that did not change expression in Sdc4−/− satellite cells are tabulated and arranged by decreasing fold-change. The fold change represents the decrease in transcript abundance between wild type uninjured satellite cells and satellite cells 12 hr post muscle injury and is reported with the associated p-value. (C) Myogenic mRNA expression in quiescent SCs. Shown are representative myogenic transcript expression levels from a recently published microarray study of adult, quiescent SCs (Bernet et al., 2014). MyoD1 is highlighted in red and other myogenic transcripts are provided as references in black. The entire microarray data set can be accessed using the NCBI Gene Expression Omnibus (GEO) and the unique GEO ID 200047104. DOI: http://dx.doi.org/10.7554/eLife.03390.016 [file elife03390s001.xlsx]

## Sheet: Unique Genes WTnotS40122+p01.cs
Probe Set ID	Gene Title	Gene Symbol	Representative Public ID	Entrez Gene	UniGene ID	Ensembl	RefSeq Transcript ID	WT 0hr (Avg)	WT 12hr (Avg)	WT0-WT12	WT0-WT12 (abs)	WT:12h-0h(base0-wGen).Pvalue	S4 0hr (Avg)	S4 12hr (Avg)	S4 0-S4 12	S4 0-S4 12 (abs)	S4:12h-0h(base0-wGen).Pvalue
1447751_x_at	dihydrouridine synthase 2-like (SMM1, S. cerevisiae)	Dus2l	BB218727	66369	Mm.287500	ENSMUSG00000031901	NM_025518	4.67375	9.87923	-5.20548	5.20548	0.00440685	6.18869	7.68939	-1.50069	1.50069	0.317609
1419439_at	serine/threonine kinase 22 substrate 1	Stk22s1	NM_011651	22116	Mm.84502	ENSMUSG00000059891	NM_001077591 /// NM_011651	5.22621	10.1124	-4.88621	4.88621	5.75166e-05	6.04538	6.86728	-0.821897	0.821897	0.360698
1457014_x_at	Solute carrier family 16 (monocarboxylic acid transporters), member 8	Slc16a8	BB543112	57274	Mm.441697	---	NM_020516	2.40142	7.21359	-4.81218	4.81218	1.70512e-09	2.83712	3.5942	-0.757076	0.757076	0.0984093
1442183_at	similar to Cdv3 protein	LOC236069	AW555202	236069	Mm.441973	---	XM_135479	4.92111	9.54938	-4.62826	4.62826	0.00133456	7.18656	6.43774	0.74882	0.74882	0.513339
1438643_at	Calcium/calmodulin-dependent protein kinase ID	Camk1d	BB230839	227541	Mm.191949	---	NM_177343	4.64077	8.81216	-4.17139	4.17139	0.00259802	6.4474	6.11986	0.327534	0.327534	0.768427
1440797_at	Dlx6 opposite strand transcript 2	Dlx6os2	BB023120	67256	Mm.429391	---	---	3.91776	7.97645	-4.05869	4.05869	0.000383894	4.67626	4.34845	0.327813	0.327813	0.709109
1419166_at	solute carrier family 5 (sodium/glucose cotransporter), member 2	Slc5a2	BC022226	246787	Mm.38870	ENSMUSG00000030781	NM_133254	4.68751	8.70449	-4.01698	4.01698	3.60462e-08	4.70933	5.89444	-1.18511	1.18511	0.0125661
1454353_at	RIKEN cDNA 4833420D23 gene	4833420D23Rik	AK014733	73766	Mm.410841	---	---	2.81841	6.82701	-4.00861	4.00861	0.00605391	3.85127	3.16086	0.690411	0.690411	0.564645
1436740_at	similar to p47 protein	LOC100041567	AI585679	100041567	---	---	XM_001476645	6.86003	10.6871	-3.8271	3.8271	5.19984e-05	8.07014	9.51441	-1.44427	1.44427	0.0462818
1439087_a_at	phosphoinositide-3-kinase interacting protein 1	Pik3ip1	BB030508	216505	Mm.390323	ENSMUSG00000034614	NM_178149	2.61947	6.31953	-3.70007	3.70007	4.93806e-07	3.11828	3.4791	-0.360829	0.360829	0.452929
1438873_at	predicted gene, OTTMUSG00000018077	OTTMUSG00000018077	BF011300	100038371	Mm.133328	---	---	3.15576	6.7515	-3.59573	3.59573	0.00292525	3.56549	4.53053	-0.965035	0.965035	0.326309
1452396_at	splicing factor, arginine/serine-rich 15	Sfrs15	BF226494	224432	Mm.439811	ENSMUSG00000022983	NM_178923	2.93474	6.46642	-3.53167	3.53167	1.10001e-06	3.89874	3.9062	-0.00745504	0.00745504	0.987621
1443772_at	DAZ interacting protein 1	Dzip1	BB202611	66573	Mm.87456	---	NM_025943	2.58758	6.11734	-3.52976	3.52976	0.00963708	3.2042	3.01109	0.193101	0.193101	0.863924
1437717_x_at	similar to p47 protein	LOC100041567	BB471300	100041567	---	---	XM_001476645	10.0464	13.575	-3.5286	3.5286	2.52106e-05	12.1243	12.0276	0.0966845	0.0966845	0.872367
1428993_at	RIKEN cDNA 1110017I16 gene	1110017I16Rik	AK003750	68527	Mm.27791	ENSMUSG00000026668	NM_026754	3.75331	7.23745	-3.48414	3.48414	9.3875e-07	3.7412	4.38144	-0.640243	0.640243	0.181293
1433383_at	RIKEN cDNA 1500002K03 gene	1500002K03Rik	AK005121	76682	---	---	---	3.51609	7.00006	-3.48397	3.48397	6.23739e-05	4.0488	5.26213	-1.21333	1.21333	0.0679552
1446380_at	RIKEN cDNA 9430076C15 gene	9430076C15Rik	BB101151	320189	Mm.227444	---	---	3.39555	6.82101	-3.42547	3.42547	5.58938e-07	3.54309	3.91479	-0.371703	0.371703	0.408069
1417896_at	tight junction protein 3	Tjp3	NM_013769	27375	Mm.27984	ENSMUSG00000034917	NM_013769	3.17006	6.5074	-3.33734	3.33734	9.6305e-09	3.68908	3.96885	-0.279769	0.279769	0.413182
1453962_at	profilin 3	Pfn3	AK005930	75477	Mm.432537	---	NM_029303	2.27641	5.59549	-3.31909	3.31909	2.60808e-05	2.54184	3.28055	-0.738706	0.738706	0.201485
1441958_s_at	advanced glycosylation end product-specific receptor	Ager	BB532535	11596	Mm.3383	ENSMUSG00000015452	NM_007425	2.9634	6.27801	-3.31461	3.31461	7.80627e-06	3.3136	4.42476	-1.11116	1.11116	0.0407912
1428870_at	nucleolar and coiled-body phosphoprotein 1	Nolc1	BM213850	70769	Mm.402190	ENSMUSG00000015176	NM_001039351 /// NM_001039352 /// NM_001039353 /// NM_053086	2.6748	5.92744	-3.25263	3.25263	5.30058e-10	3.2604	3.45833	-0.197931	0.197931	0.484195
1445445_s_at	prostaglandin E receptor 1 (subtype EP1)	Ptger1	BB283614	19216	Mm.466616	---	NM_013641	3.07921	6.31687	-3.23766	3.23766	1.16496e-05	3.98436	4.95429	-0.969934	0.969934	0.0726381
1435219_x_at	beclin 1 (coiled-coil, myosin-like BCL2-interacting protein)	Becn1	BG095529	56208	Mm.178947	ENSMUSG00000035086	NM_019584	3.98479	7.18779	-3.203	3.203	9.15099e-05	5.6421	5.83451	-0.192416	0.192416	0.751579
1432896_at	RIKEN cDNA 9030409K20 gene	9030409K20Rik	AK018498	74538	---	---	---	4.50208	7.69684	-3.19477	3.19477	0.0073144	4.02121	4.64083	-0.619625	0.619625	0.528262
1447517_at	superkiller viralicidic activity 2-like 2 (S. cerevisiae)	Skiv2l2	BM208991	72198	Mm.291029	ENSMUSG00000016018	NM_028151	3.73736	6.92664	-3.18928	3.18928	0.00188781	3.15591	3.7071	-0.551188	0.551188	0.50242
1457228_x_at	GLE1 RNA export mediator (yeast)	Gle1	AV251087	74412	Mm.275121	ENSMUSG00000019715	NM_028923	4.02859	7.19629	-3.16771	3.16771	0.000161402	4.87856	5.47883	-0.60027	0.60027	0.346594
1422173_at	pancreatic and duodenal homeobox 1	Pdx1	AK020261	18609	Mm.389714	ENSMUSG00000029644	NM_008814	2.93844	6.10519	-3.16675	3.16675	6.29814e-08	3.0557	3.76414	-0.708439	0.708439	0.0587925
1427278_at	CAP-GLY domain containing linker protein family, member 4	Clip4	AK017914	78785	Mm.196382	ENSMUSG00000024059	NM_030179	2.35946	5.52376	-3.16431	3.16431	0.000998572	2.43474	2.93864	-0.503896	0.503896	0.506549
1426929_at	bruno-like 4, RNA binding protein (Drosophila) /// similar to CUG-BP and ETR-3 like factor 4	Brunol4 /// LOC100044908	AV327653		Mm.266435	ENSMUSG00000024268	NM_133195 /// XM_001473121	2.73105	5.8897	-3.15865	3.15865	1.88406e-07	3.30379	4.1284	-0.824615	0.824615	0.0406872
1439434_x_at	SH2 domain containing 5	Sh2d5	BB317673	230863	---	ENSMUSG00000045349	NM_001099631 /// XM_357399 /// XM_914492 /// XM_979356	2.93479	6.08085	-3.14605	3.14605	0.000238986	3.58521	4.82748	-1.24227	1.24227	0.0661762
1446851_at	collagen, type XXII, alpha 1	Col22a1	BB017755	69700	Mm.322500	ENSMUSG00000079022	XM_907370 /// XM_981889	2.85066	5.98628	-3.13562	3.13562	2.5497e-09	2.84136	3.17622	-0.334855	0.334855	0.264292
1426007_a_at	UBX domain containing 3	Ubxd3	BC027099	212190	Mm.292226	ENSMUSG00000043621	NM_178671	2.70574	5.83735	-3.13161	3.13161	1.71187e-05	2.82158	3.67283	-0.851247	0.851247	0.110774
1437183_at	leucine rich repeat containing 4B /// similar to Leucine rich repeat containing 4B	LOC100045241 /// Lrrc4b	AW491122		Mm.44173	ENSMUSG00000047085	NM_198250 /// XM_001473918	2.76343	5.84628	-3.08285	3.08285	2.01987e-05	3.0953	3.73285	-0.637551	0.637551	0.225094
1439759_x_at	sulfotransferase family, cytosolic, 6B, member 1	Sult6b1	AV101767	73671	Mm.45514	ENSMUSG00000038045	XM_356960 /// XM_917981	2.61582	5.69106	-3.07524	3.07524	8.6725e-08	3.37194	4.27227	-0.900326	0.900326	0.0179241
1437407_at	RIKEN cDNA 9930039A11 gene	9930039A11Rik	AV220974	320040	Mm.305696	ENSMUSG00000046490	NM_177060	2.76659	5.8097	-3.04311	3.04311	1.05281e-07	3.07799	3.30763	-0.229638	0.229638	0.521387
1459878_a_at	RIKEN cDNA A430107O13 gene	A430107O13Rik	AI195854	214642	Mm.221404	---	NM_001081351	4.35812	7.37926	-3.02114	3.02114	0.00188299	5.42446	5.25108	0.173379	0.173379	0.822904
1422515_at	seminal vesicle secretory protein 7	Svs7	NM_020264	56872	Mm.390143	ENSMUSG00000032099	NM_020264	2.62114	5.59105	-2.96991	2.96991	0.00265119	3.4653	3.88907	-0.423766	0.423766	0.594384
1434542_at	glutamic pyruvate transaminase (alanine aminotransferase) 2	Gpt2	BI648645	108682	Mm.200423	ENSMUSG00000031700	NM_173866	3.42257	6.38347	-2.9609	2.9609	2.70772e-06	3.74128	4.72626	-0.984978	0.984978	0.029637
1456171_at	membrane-associated ring finger (C3HC4) 10	2010-03-10	BF018698	632687	Mm.121570	ENSMUSG00000050879	NM_001039242	2.87036	5.82135	-2.95099	2.95099	4.15078e-07	3.23252	3.45343	-0.220908	0.220908	0.559135
1428358_at	RIKEN cDNA 1810010M01 gene	1810010M01Rik	BF581690	69036	Mm.21835	ENSMUSG00000049350	NM_026918	3.0178	5.96628	-2.94849	2.94849	6.98832e-06	3.16974	3.87207	-0.702331	0.702331	0.133771
1441837_at	cholinergic receptor, nicotinic, beta polypeptide 2 (neuronal)	Chrnb2	BB251579	11444	Mm.35088	ENSMUSG00000027950	NM_009602	2.76926	5.71748	-2.94822	2.94822	1.12578e-05	2.77207	3.38661	-0.614539	0.614539	0.201962
1450683_at	transgelin 3	Tagln3	NM_019754	56370	Mm.24183	ENSMUSG00000022658	NM_019754	2.72915	5.66157	-2.93242	2.93242	1.90305e-06	3.21367	3.86989	-0.656216	0.656216	0.123175
1460418_x_at	histocompatibility 2, T region locus 18	H2-T18	X03052	15033	---	---	XM_912024	4.10859	7.03833	-2.92974	2.92974	6.72116e-05	4.58914	5.16586	-0.576719	0.576719	0.292574
1438632_x_at	transition protein 1	Tnp1	AV206780	21958	Mm.425024	ENSMUSG00000026182	NM_009407	3.60374	6.53234	-2.92859	2.92859	6.06843e-10	3.87886	4.26203	-0.383174	0.383174	0.143051
1431227_at	RIKEN cDNA 4930421J07 gene	4930421J07Rik	BB652443	73953	Mm.435546	---	---	2.31037	5.21986	-2.90949	2.90949	1.29702e-05	2.38254	3.03255	-0.65001	0.65001	0.177002
1453438_x_at	gasdermin A2	Gsdma2	AK008685	76758	Mm.159149	---	NM_029727	2.85463	5.74903	-2.8944	2.8944	0.000303036	3.63195	3.68767	-0.0557228	0.0557228	0.927401
1452416_at	interleukin 6 receptor, alpha	Il6ra	X53802	16194	Mm.2856	ENSMUSG00000027947	NM_010559	2.9953	5.88478	-2.88948	2.88948	0.000461764	7.28739	6.05981	1.22758	1.22758	0.063785
1427930_at	pyridoxal (pyridoxine, vitamin B6) kinase	Pdxk	BG063905	216134	Mm.206159	ENSMUSG00000032788	NM_172134	2.63161	5.51599	-2.88438	2.88438	0.000326155	2.90707	3.14168	-0.234619	0.234619	0.702714
1453484_at	RIKEN cDNA 1700081D17 gene	1700081D17Rik	BF319490	73523	Mm.23509	ENSMUSG00000022085	NM_028526 /// NM_028560	2.60582	5.48386	-2.87804	2.87804	0.000146814	2.82249	3.62137	-0.798884	0.798884	0.169354
1425195_a_at	acetyl-Coenzyme A acetyltransferase 2 /// acetyl-Coenzyme A acetyltransferase 3	Acat2 /// Acat3	AF356876		Mm.439711	ENSMUSG00000023832 /// ENSMUSG00000062480	NM_009338 /// NM_153151	3.03736	5.91001	-2.87265	2.87265	1.83839e-07	4.52379	4.10946	0.414326	0.414326	0.241659
1417238_at	Ewing sarcoma breakpoint region 1	Ewsr1	NM_007968	14030	Mm.142822	ENSMUSG00000009079	NM_007968	3.18986	6.06173	-2.87187	2.87187	3.0021e-07	3.03453	3.7025	-0.667966	0.667966	0.0732118
1429130_at	tetratricopeptide repeat domain 25	Ttc25	AK016657	74407	Mm.31590	ENSMUSG00000006784	NM_028918	3.0836	5.94397	-2.86037	2.86037	3.86307e-10	4.1863	4.411	-0.224698	0.224698	0.360224
1427457_a_at	bone morphogenetic protein 1	Bmp1	BG248060	12153	Mm.27757	ENSMUSG00000022098	NM_009755	2.98822	5.84638	-2.85816	2.85816	1.51635e-08	3.11618	3.53127	-0.415088	0.415088	0.173207
1445942_at	expressed sequence AU015858	AU015858	BG070399	106974	---	---	---	3.53827	6.38915	-2.85088	2.85088	0.000470098	4.38834	5.37153	-0.983194	0.983194	0.127985
1429926_at	apolipoprotein O-like	Apool	AK020156	68117	Mm.161014	---	NM_026565	2.49092	5.30135	-2.81043	2.81043	0.00699275	3.10158	2.30165	0.799929	0.799929	0.354117
1431117_x_at	RIKEN cDNA 1810029B16 gene	1810029B16Rik	BC016246	66282	Mm.294985	ENSMUSG00000025591	NM_025465	4.4826	7.28459	-2.80199	2.80199	0.000181304	5.07055	5.49952	-0.428965	0.428965	0.450131
1455632_at	Guanine nucleotide binding protein, beta 5	Gnb5	BE446953	14697	Mm.17604	---	NM_010313 /// NM_138719	2.72517	5.5021	-2.77694	2.77694	3.04908e-06	2.98125	3.65239	-0.671142	0.671142	0.107916
1430257_at	caspase recruitment domain family, member 11	Card11	AK002346	108723	Mm.46187	---	NM_175362	3.4934	6.2565	-2.7631	2.7631	0.00761129	4.56453	4.77893	-0.214401	0.214401	0.801186
1451578_at	coiled-coil domain containing 65	Ccdc65	AF454432	105833	Mm.26205	ENSMUSG00000003354	NM_153518	2.66546	5.42796	-2.7625	2.7625	3.39469e-07	2.81374	3.76197	-0.948233	0.948233	0.0115561
1421630_at	zinc finger protein 1, Y linked /// zinc finger protein 2, Y linked	Zfy1 /// Zfy2	NM_009570		Mm.411381	ENSMUSG00000000103 /// ENSMUSG00000053211	NM_009570 /// NM_009571	2.80039	5.55323	-2.75285	2.75285	5.30936e-05	3.06169	4.09685	-1.03516	1.03516	0.0473467
1422106_a_at	splA/ryanodine receptor domain and SOCS box containing 2	Spsb2	NM_013539	14794	Mm.261906	ENSMUSG00000038451	NM_013539	3.04976	5.79087	-2.74111	2.74111	4.80122e-06	3.44769	4.06523	-0.617534	0.617534	0.144545
1447861_x_at	Myeloid ecotropic viral integration site-related gene 1	Mrg1	AV329643	17536	Mm.247566	---	NM_010825	4.04746	6.78225	-2.73479	2.73479	5.78374e-05	3.33847	4.54851	-1.21004	1.21004	0.022493
1451203_at	myoglobin	Mb	BC025172	17189	Mm.404074	ENSMUSG00000018893	NM_013593	4.0806	6.80933	-2.72873	2.72873	0.00462372	3.79703	5.34565	-1.54862	1.54862	0.0579838
1437754_at	expressed sequence AW146299	AW146299	C85486	381686	Mm.332837	ENSMUSG00000038770	NM_001013774	2.78521	5.51195	-2.72674	2.72674	1.12399e-05	3.03886	3.45612	-0.41726	0.41726	0.344692
1421184_a_at	methyltransferase like 7A /// HIG1 domain family, member 1C /// UbiE-YGHL1 fusion protein	Higd1c /// LOC554292 /// Mettl7a /// Ubie	NM_027334		Mm.268451	ENSMUSG00000054619 /// ENSMUSG00000056487	NM_001002900 /// NM_001024672 /// NM_027334 /// NM_199477	2.86387	5.58895	-2.72508	2.72508	0.000154465	2.93914	3.75592	-0.816777	0.816777	0.140929
1437453_s_at	proprotein convertase subtilisin/kexin type 9	Pcsk9	AV010795	100102	Mm.133268	ENSMUSG00000044254	NM_153565	2.6972	5.3906	-2.6934	2.6934	7.94082e-06	3.22648	3.61469	-0.388217	0.388217	0.360789
1450582_at	histocompatibility 2, Q region locus 5	H2-Q5	NM_010393	15016	---	---	NM_010393 /// XM_001475314	3.11318	5.80233	-2.68916	2.68916	0.000371106	3.43666	3.5374	-0.100747	0.100747	0.861998
1431213_a_at	hypothetical protein LOC100041156 /// hypothetical protein LOC100041932	LOC100041156 /// LOC100041932	BG297038		---	---	XM_001476722 /// XM_001477842	2.31747	5.00071	-2.68325	2.68325	1.67915e-06	2.59324	2.73122	-0.137979	0.137979	0.713796
1452272_a_at	growth factor, erv1 (S. cerevisiae)-like (augmenter of liver regeneration)	Gfer	BI901126	11692	Mm.28124	ENSMUSG00000040888	NM_023040	3.55414	6.23221	-2.67807	2.67807	0.0059427	5.65398	4.95518	0.698803	0.698803	0.383999
1439346_at	G protein-coupled receptor 135	Gpr135	BF467674	238252	Mm.390508	---	NM_181752	2.80461	5.47708	-2.67247	2.67247	8.72803e-06	2.81348	2.94687	-0.133384	0.133384	0.751285
1437952_at	expressed sequence AU040096	AU040096	AU040096	105611	Mm.387466	---	XM_001477884 /// XM_001480259	2.57588	5.23883	-2.66295	2.66295	6.54116e-05	3.26591	3.7524	-0.486487	0.486487	0.326757
1419095_a_at	apolipoprotein M	Apom	NM_018816	55938	Mm.2161	ENSMUSG00000024391	NM_018816	3.06162	5.71736	-2.65573	2.65573	3.67767e-06	3.3051	4.33278	-1.02768	1.02768	0.014684
1441234_at	serine hydrolase-like	Serhl	BE985476	68607	Mm.379160	ENSMUSG00000058586	NM_023475	2.91285	5.56665	-2.65379	2.65379	0.000105216	3.00244	3.29155	-0.289109	0.289109	0.571578
1453217_at	RIKEN cDNA 4930527E24 gene /// similar to Xlr-related, meiosis regulated /// predicted gene, EG666151 /// predicted gene, EG666161	4930527E24Rik /// EG666151 /// EG666161 /// LOC100040867 /// LOC100040894 /// LOC625508 /// LOC666096 /// LOC666122 /// LOC666135	AK015913		Mm.336333	ENSMUSG00000067909 /// ENSMUSG00000079590 /// ENSMUSG00000079591	XM_001471966 /// XM_001475416 /// XM_001475448 /// XM_486684 /// XM_890086 /// XM_976915 /// XM_981599 /// XM_981768 /// XM_981842 /// XM_981963 /// XM_982040	2.79337	5.42837	-2.635	2.635	6.56355e-06	3.13243	3.71194	-0.579505	0.579505	0.16283
1455853_x_at	tetraspanin 31	Tspan31	BB768303	67125	Mm.35650	ENSMUSG00000006736	NM_025982	3.9338	6.56056	-2.62675	2.62675	0.000118738	4.24151	5.63013	-1.38862	1.38862	0.0114881
1439617_s_at	phosphoenolpyruvate carboxykinase 1, cytosolic	Pck1	AI265463	18534	Mm.266867	ENSMUSG00000027513	NM_011044	2.8469	5.47353	-2.62662	2.62662	1.60509e-05	3.12593	3.49518	-0.369251	0.369251	0.397131
1454870_x_at	G protein-coupled receptor 172B	Gpr172b	BB251205	52710	Mm.28597	ENSMUSG00000022560	NM_029643	3.98132	6.60527	-2.62394	2.62394	0.000753329	4.76126	4.75583	0.00543385	0.00543385	0.992861
1450318_a_at	purinergic receptor P2Y, G-protein coupled 2	P2ry2	NM_008773	18442	Mm.3000	ENSMUSG00000032860	NM_008773	3.0154	5.63475	-2.61935	2.61935	4.33251e-06	2.78494	3.82615	-1.04121	1.04121	0.0134047
1421356_at	testis expressed gene 9	Tex9	NM_009359	21778	Mm.14485	ENSMUSG00000032219	NM_009359	2.86378	5.47969	-2.61591	2.61591	0.00138787	3.22799	3.60269	-0.374694	0.374694	0.564102
1420807_a_at	delta-like 2 homolog (Drosophila)	Dlk2	NM_134120	106565	Mm.23633	ENSMUSG00000047428	NM_207666	2.78566	5.38109	-2.59544	2.59544	1.99444e-06	2.76724	3.32294	-0.5557	0.5557	0.140545
1443573_at	poly (ADP-ribose) polymerase family, member 1	Parp1	AI956938	11545	Mm.277779	ENSMUSG00000026496	NM_007415	2.99027	5.57897	-2.58871	2.58871	0.00490635	3.87782	4.18846	-0.31064	0.31064	0.678911
1453799_at	RIKEN cDNA 9430038I01 gene	9430038I01Rik	AK020460	77252	Mm.29184	ENSMUSG00000040139	XM_133909 /// XM_925223	3.73174	6.31394	-2.5822	2.5822	0.00030758	4.26582	4.53227	-0.266451	0.266451	0.626694
1438608_at	Troponin I, skeletal, fast 2	Tnni2	AV007148	21953	Mm.39469	---	NM_009405	2.85009	5.4297	-2.57961	2.57961	0.000147315	2.88262	3.63232	-0.749702	0.749702	0.151136
1451371_at	melanocortin 2 receptor accessory protein	Mrap	AY079153	77037	Mm.22455	ENSMUSG00000039956	NM_029844	2.98931	5.56299	-2.57368	2.57368	8.92996e-08	3.06998	3.51422	-0.444245	0.444245	0.146386
1427514_at	hypothetical protein LOC624295	LOC624295	BC019591	624295	---	---	XM_888832	3.53744	6.09819	-2.56075	2.56075	0.00214696	6.62417	5.6211	1.00307	1.00307	0.142244
1451022_at	low density lipoprotein receptor-related protein 6	Lrp6	BB437173	16974	Mm.321990	ENSMUSG00000030201	NM_008514	2.80516	5.3606	-2.55544	2.55544	0.000102773	2.99377	3.62532	-0.63155	0.63155	0.205199
1422870_at	homeo box C4	Hoxc4	NM_013553	15423	Mm.1351	ENSMUSG00000075394	NM_013553	2.96015	5.50735	-2.5472	2.5472	2.39257e-06	3.15516	3.81106	-0.655897	0.655897	0.083047
1421451_at	crumbs homolog 1 (Drosophila)	Crb1	NM_133239	170788	Mm.95700	ENSMUSG00000063681	NM_133239	2.67484	5.20764	-2.5328	2.5328	9.43481e-05	2.76664	3.8857	-1.11906	1.11906	0.0280745
1430836_at	RIKEN cDNA 4933437G19 gene	4933437G19Rik	AV265458	71303	---	---	---	2.63563	5.1669	-2.53127	2.53127	2.22865e-06	2.68776	3.0331	-0.345334	0.345334	0.344154
1445511_at	centrin 4 /// predicted gene, EG632802	Cetn4 /// EG632802	BE980154		Mm.344708	ENSMUSG00000045031	NM_145825 /// XM_907438 /// XM_978542	2.67382	5.18787	-2.51404	2.51404	0.00663447	3.73299	2.73091	1.00209	1.00209	0.19528
1451511_at	3-hydroxyisobutyryl-Coenzyme A hydrolase	Hibch	BC026437	227095	Mm.222063	ENSMUSG00000041426	NM_146108	2.75475	5.24981	-2.49506	2.49506	7.7799e-07	3.04024	3.84733	-0.807088	0.807088	0.0221968
1427859_at	Immunoglobulin kappa chain variable 19 (V19)-14	Igk-V19-14	U55641	667881	Mm.426557	---	---	3.0839	5.57768	-2.49378	2.49378	2.54175e-05	3.24754	3.54005	-0.292511	0.292511	0.494116
1422674_s_at	crystallin, gamma B /// crystallin, gamma C	Crygb /// Crygc	NM_007775		Mm.440053	ENSMUSG00000025952 /// ENSMUSG00000073658	NM_001082573 /// NM_007775 /// NM_144761	3.1913	5.67635	-2.48505	2.48505	0.00042899	3.30626	3.51904	-0.212775	0.212775	0.695715
1427768_s_at	myosin, light polypeptide 3	Myl3	X67685	17897	Mm.7353	ENSMUSG00000059741	NM_010859	2.62345	5.10236	-2.4789	2.4789	2.04844e-07	2.96889	2.85197	0.116917	0.116917	0.699683
1460386_a_at	solute carrier family 1 (neuronal/epithelial high affinity glutamate transporter, system Xag), member 1	Slc1a1	AF087578	20510	Mm.246670	ENSMUSG00000024935	NM_009199	2.29289	4.76905	-2.47616	2.47616	2.23545e-05	2.31053	2.66108	-0.350541	0.350541	0.405731
1451955_a_at	calcium channel, voltage-dependent, alpha 2/delta subunit 2 /// similar to Cacna2d2 protein	Cacna2d2 /// LOC100046259	AF247140		Mm.273084	ENSMUSG00000010066	NM_020263 /// XM_001476332	2.66105	5.134	-2.47294	2.47294	0.000902709	3.24001	3.74796	-0.507946	0.507946	0.388091
1423436_at	glutathione S-transferase, alpha 3	Gsta3	AI172943	14859	Mm.394593	ENSMUSG00000025934	NM_001077353 /// NM_010356	2.86778	5.33975	-2.47197	2.47197	1.90012e-05	3.0862	3.62225	-0.536048	0.536048	0.202059
1439232_at	RIKEN cDNA 1500016L03 gene	1500016L03Rik	BB781460	78365	Mm.260345	---	---	2.39753	4.8618	-2.46428	2.46428	4.1567e-07	2.55035	3.17048	-0.620132	0.620132	0.0587216
1442922_at	checkpoint with forkhead and ring finger domains	Chfr	BB184676	231600	Mm.30264	---	NM_172717	2.62652	5.09074	-2.46422	2.46422	7.20492e-07	2.8459	3.16886	-0.322967	0.322967	0.327257
1430442_at	nitric oxide synthase 1 (neuronal) adaptor protein	Nos1ap	AK018149	70729	Mm.65316	ENSMUSG00000038473	NM_001109985 /// NM_027528	3.20935	5.67062	-2.46127	2.46127	4.30111e-05	3.19006	4.35122	-1.16117	1.16117	0.013631
1452987_at	Josephin domain containing 3	Josd3	AV167760	75316	Mm.354115	---	NM_027261 /// NM_029248	2.63819	5.08525	-2.44706	2.44706	0.000135851	2.8014	3.63717	-0.835774	0.835774	0.0922174
1449901_a_at	mitogen-activated protein kinase kinase kinase 6	Map3k6	NM_016693	53608	Mm.36640	ENSMUSG00000028862	NM_016693	2.93878	5.38582	-2.44705	2.44705	0.000494228	2.95957	4.19564	-1.23607	1.23607	0.0309713
1418913_at	betaine-homocysteine methyltransferase 2	Bhmt2	NM_022884	64918	Mm.29981	ENSMUSG00000042118	NM_022884	3.50736	5.94349	-2.43613	2.43613	2.02981e-05	3.83936	4.243	-0.403639	0.403639	0.328364
1454357_at	RIKEN cDNA 3110067C02 gene	3110067C02Rik	AV168333	73202	---	---	---	2.70175	5.13719	-2.43544	2.43544	3.2166e-06	2.96091	3.28928	-0.328371	0.328371	0.361731
1439144_at	CWF19-like 1, cell cycle control (S. pombe)	Cwf19l1	BB749215	72502	Mm.276109	ENSMUSG00000025200	NM_001081077	4.27862	6.69372	-2.4151	2.4151	0.000638455	4.7143	5.08766	-0.373363	0.373363	0.499054
1421063_s_at	small nuclear ribonucleoprotein N /// SNRPN upstream reading frame /// similar to SNRPN upstream reading frame protein	LOC100044139 /// Snrpn /// Snurf	NM_033174		Mm.274995	ENSMUSG00000000948	NM_001082961 /// NM_001082962 /// NM_013670 /// NM_033174 /// XM_001480960	2.27124	4.68039	-2.40915	2.40915	1.80874e-07	2.64556	2.9565	-0.310946	0.310946	0.292767
1430230_at	RCSD domain containing 1	Rcsd1	BB709109	226594	Mm.265552	---	NM_001038846 /// NM_178593	2.98816	5.39176	-2.4036	2.4036	1.75498e-05	2.92452	3.66989	-0.745378	0.745378	0.0717211
1416023_at	fatty acid binding protein 3, muscle and heart	Fabp3	NM_010174	14077	Mm.388886	ENSMUSG00000028773 /// ENSMUSG00000056366	NM_010174	2.63648	5.03909	-2.40261	2.40261	0.00146787	2.78983	3.14317	-0.353346	0.353346	0.556309
1422224_at	t-complex protein 10a /// t-complex protein 10b /// predicted gene, ENSMUSG00000052469	ENSMUSG00000052469 /// Tcp10a /// Tcp10b	NM_009341		Mm.425989	ENSMUSG00000052469	NM_009340 /// NM_011553 /// XM_001005184 /// XM_001477276 /// XM_001477299 /// XM_001477320 /// XM_001477339 /// XM_001477351	2.97028	5.36724	-2.39696	2.39696	8.01754e-08	2.98227	3.6818	-0.699529	0.699529	0.0177618
1438896_at	DnaJ (Hsp40) homolog, subfamily C, member 6	Dnajc6	BB020972	72685	Mm.76494	---	NM_198412	2.74066	5.12728	-2.38662	2.38662	0.00697016	3.8914	4.23002	-0.338617	0.338617	0.641512
1437386_at	leucine rich repeat and Ig domain containing 1	Lingo1	BQ176787	235402	Mm.246605	ENSMUSG00000049556	NM_181074	3.82792	6.21404	-2.38611	2.38611	0.00137933	3.35099	4.82991	-1.47892	1.47892	0.0188334
1454046_x_at	phosphatidylglycerophosphate synthase 1	Pgs1	AK016901	74451	Mm.28864	ENSMUSG00000017715	NM_133757	2.71428	5.0846	-2.37032	2.37032	0.00133264	2.87703	3.49893	-0.621898	0.621898	0.292891
1426372_a_at	blocked early in transport 1 homolog (S. cerevisiae)-like	Bet1l	BE686988	54399	Mm.155696	ENSMUSG00000025484	NM_018742	4.38422	6.75216	-2.36794	2.36794	0.00149315	4.86416	5.16132	-0.297163	0.297163	0.615947
1459586_at	expressed sequence C78452	C78452	C78452	97452	---	---	---	3.132	5.49705	-2.36505	2.36505	0.00192991	3.66716	4.02185	-0.35469	0.35469	0.56108
1451191_at	cellular retinoic acid binding protein II	Crabp2	BC018397	12904	Mm.4757	ENSMUSG00000004885	NM_007759	2.20294	4.55972	-2.35678	2.35678	1.49935e-05	2.45965	2.86657	-0.406921	0.406921	0.297904
1460258_at	leukocyte cell derived chemotaxin 1	Lect1	NM_010701	16840	Mm.46561	ENSMUSG00000022025	NM_010701	2.69072	5.04005	-2.34933	2.34933	1.75872e-05	2.72574	3.06769	-0.341954	0.341954	0.384196
1432335_at	RIKEN cDNA 4930551O13 gene	4930551O13Rik	AK016096	75263	Mm.444759	---	---	2.49424	4.84315	-2.34891	2.34891	0.000138652	2.50755	2.5889	-0.0813502	0.0813502	0.8602
1433342_at	RIKEN cDNA 5730416F02 gene	5730416F02Rik	AK017567	70550	Mm.307276	---	XR_001637	2.78588	5.13077	-2.34489	2.34489	2.72502e-05	3.10116	4.15334	-1.05218	1.05218	0.0147746
1419450_at	ORM1-like 3 (S. cerevisiae)	Ormdl3	NM_025661	66612	Mm.180546	ENSMUSG00000038150	NM_025661	3.68106	6.02549	-2.34443	2.34443	8.24274e-05	4.05141	3.99619	0.0552177	0.0552177	0.900245
1459046_at	RIKEN cDNA 4930473A06 gene	4930473A06Rik	BB220391	320226	Mm.180032	ENSMUSG00000052407	NM_001081012	2.57654	4.91641	-2.33987	2.33987	0.000492365	2.84312	3.26397	-0.420856	0.420856	0.420396
1427220_a_at	seminal vesicle secretory protein 5	Svs5	AK007282	20944	Mm.140154	ENSMUSG00000017004	NM_009301	2.54311	4.88229	-2.33918	2.33918	2.04506e-05	2.95193	3.56294	-0.611002	0.611002	0.129539
1449682_s_at	tubulin, beta 2b /// tubulin, beta 2a, pseudogene 2 /// similar to Tubulin beta chain (T beta-15)	LOC631582 /// Tubb2a-ps2 /// Tubb2b	C79445		Mm.379227	ENSMUSG00000045136	NM_023716 /// NR_003964 /// XR_031394 /// XR_034619	2.81791	5.15606	-2.33815	2.33815	3.51331e-06	2.91219	3.48699	-0.574799	0.574799	0.105574
1428196_a_at	RIKEN cDNA 1200015F23 gene	1200015F23Rik	AK004786	67809	Mm.466712	ENSMUSG00000070730	NM_001033136	5.05049	7.3872	-2.33671	2.33671	0.00946879	5.72508	5.41592	0.309155	0.309155	0.678204
1453989_at	syntaxin binding protein 4	Stxbp4	AK012293	20913	---	ENSMUSG00000020546	NM_011505	2.51424	4.84965	-2.33542	2.33542	9.77553e-07	2.6795	3.04373	-0.364229	0.364229	0.255105
1450196_s_at	glycogen synthase 1, muscle	Gys1	NM_030678	14936	Mm.275654	ENSMUSG00000003865	NM_030678	2.36456	4.69048	-2.32592	2.32592	1.01437e-05	2.56972	3.1617	-0.591979	0.591979	0.119803
1444786_at	nucleolar protein 3 (apoptosis repressor with CARD domain)	Nol3	BB546891	78688	Mm.204876	ENSMUSG00000014776	NM_030152	3.1516	5.47412	-2.32253	2.32253	3.37224e-05	3.10283	3.4163	-0.313472	0.313472	0.442331
1435627_x_at	MARCKS-like 1 /// similar to MARCKS-like protein	LOC668321 /// Marcksl1	AV215438		Mm.424974	ENSMUSG00000047945	NM_010807 /// XR_033297 /// XR_034220	5.22191	7.5292	-2.30729	2.30729	0.000348146	7.4184	8.70037	-1.28197	1.28197	0.0154757
1459977_x_at	COX10 homolog, cytochrome c oxidase assembly protein, heme A: farnesyltransferase (yeast)	Cox10	AV369982	70383	Mm.340211	ENSMUSG00000042148	NM_178379	3.53955	5.84481	-2.30527	2.30527	0.000555121	4.77195	4.18432	0.587633	0.587633	0.262618
1425395_at	a disintegrin and metallopeptidase domain 26A (testase 3) /// a disintegrin and metallopeptidase domain 26B	Adam26a /// Adam26b	AF167404		Mm.55952	ENSMUSG00000048516	NM_001009547 /// NM_010085	2.44441	4.74344	-2.29903	2.29903	0.000138443	2.52918	3.12635	-0.597169	0.597169	0.194997
1436383_at	complexin 2	Cplx2	BE946238	12890	Mm.268902	ENSMUSG00000025867	NM_009946	4.85079	7.1438	-2.29301	2.29301	0.00150185	4.78016	6.11829	-1.33814	1.33814	0.0272956
1438378_at	RIKEN cDNA 1700013G23 gene	1700013G23Rik	AV208934	69378	Mm.383770	---	---	2.78281	5.07258	-2.28977	2.28977	1.28546e-08	3.05112	3.21567	-0.164549	0.164549	0.489284
1425201_a_at	hydroxypyruvate isomerase homolog (E. coli)	Hyi	BC024619	68180	Mm.193212	ENSMUSG00000006395	NM_026601 /// NR_003946	2.87641	5.16583	-2.28942	2.28942	2.87648e-06	2.97631	3.54374	-0.567431	0.567431	0.0984336
1457640_x_at	Phosphatidylinositol glycan anchor biosynthesis, class S	Pigs	BB202843	276846	Mm.295908	---	NM_201406	2.73693	5.01886	-2.28193	2.28193	0.00110948	2.74674	4.26226	-1.51552	1.51552	0.0108225
1440178_x_at	zeta-chain (TCR) associated protein kinase	Zap70	BB204558	22637	Mm.8038	ENSMUSG00000026117	NM_009539	2.9508	5.23252	-2.28172	2.28172	1.32068e-05	2.98763	3.69098	-0.703352	0.703352	0.0676681
1460715_x_at	Transcription factor CP2-like 1	Tcfcp2l1	BF303285	81879	Mm.24621	---	NM_023755	2.75466	5.0339	-2.27924	2.27924	4.66715e-06	3.17387	2.96762	0.206257	0.206257	0.54881
1454585_at	RIKEN cDNA 1110065P19 gene	1110065P19Rik	AK004381	68919	---	---	---	2.84459	5.12116	-2.27658	2.27658	5.35806e-06	2.91456	3.43817	-0.523608	0.523608	0.139673
1429035_at	dipeptidase 3	Dpep3	AK006085	71854	Mm.173395	ENSMUSG00000031898	NM_027960	2.50583	4.77897	-2.27314	2.27314	3.1953e-05	2.6872	3.09164	-0.404442	0.404442	0.311541
1417313_at	LSM7 homolog, U6 small nuclear RNA associated (S. cerevisiae) /// similar to LSM7 homolog, U6 small nuclear RNA associated	LOC100041500 /// LOC100046585 /// Lsm7	NM_025349		Mm.247080	ENSMUSG00000035215 /// ENSMUSG00000064317	NM_025349 /// XM_001477800 /// XM_001478166	5.12225	7.38613	-2.26388	2.26388	0.000380984	5.06985	6.0329	-0.963054	0.963054	0.0589295
1427781_at	upregulated during skeletal muscle growth 2	Usmg2	AJ290944	83677	Mm.450552	---	---	2.61315	4.87458	-2.26142	2.26142	7.44051e-05	2.85958	3.28594	-0.426364	0.426364	0.316983
1416965_at	proprotein convertase subtilisin/kexin type 1 inhibitor	Pcsk1n	AF181560	30052	Mm.4881	ENSMUSG00000039278	NM_013892	2.24311	4.50311	-2.25999	2.25999	2.81024e-05	2.18459	2.46814	-0.283557	0.283557	0.468356
1442156_at	RIKEN cDNA E030030I06 gene	E030030I06Rik	BB664243	319887	Mm.177746	ENSMUSG00000055657	XM_286230 /// XM_897935 /// XM_912802	2.66828	4.92443	-2.25615	2.25615	0.00019802	2.72723	2.88359	-0.156364	0.156364	0.73316
1437880_at	ladybird homeobox 1 homolog (Drosophila) corepressor 1	Lbxcor1	AV273001	207667	Mm.36349	ENSMUSG00000022245	NM_172446	2.60958	4.86572	-2.25615	2.25615	2.09267e-05	2.76723	3.44503	-0.67781	0.67781	0.0842612
1433294_at	RIKEN cDNA 4930449I04 gene	4930449I04Rik	AK015432	73955	---	---	---	2.41519	4.67021	-2.25502	2.25502	0.000187908	2.45893	3.03905	-0.580114	0.580114	0.211189
1447007_at	RIKEN cDNA 1700008I05 gene	1700008I05Rik	C77164	71841	Mm.371643	---	NM_027952	3.07336	5.32308	-2.24972	2.24972	0.00030815	3.6445	3.87021	-0.225705	0.225705	0.636298
1451278_a_at	RIKEN cDNA 2610205E22 gene	2610205E22Rik	BC027220	66617	Mm.33167	ENSMUSG00000026857	NM_170592	2.72558	4.97407	-2.24849	2.24849	4.03308e-06	3.31145	3.40228	-0.090831	0.090831	0.786139
1430844_at	RIKEN cDNA 1700018M17 gene	1700018M17Rik	AK006094	72245	---	---	---	2.76588	5.01379	-2.24791	2.24791	0.000276308	2.66042	3.0991	-0.438682	0.438682	0.356173
1421780_a_at	calcium binding protein 5 /// similar to CaBP5	Cabp5 /// LOC100046558	NM_013877		Mm.103669	ENSMUSG00000005649	NM_013877 /// XM_001476273	2.38155	4.62754	-2.24599	2.24599	6.30418e-07	2.59403	3.14286	-0.548829	0.548829	0.0727789
1426702_at	RIKEN cDNA 4632419K20 gene	4632419K20Rik	BM055600	74349	Mm.30254	---	NM_199009	2.80264	5.04408	-2.24144	2.24144	1.00492e-06	2.91806	3.05827	-0.140215	0.140215	0.644501
1440517_x_at	cytidine monophospho-N-acetylneuraminic acid hydroxylase	Cmah	BB667991	12763	Mm.8396	---	NM_001111110 /// NM_007717	2.96651	5.19807	-2.23155	2.23155	5.19457e-06	3.59453	3.49896	0.0955723	0.0955723	0.777564
1436814_at	RIKEN cDNA 1810010D01 gene	1810010D01Rik	AV076187	381935	Mm.443386	---	XR_002364 /// XR_005188	2.55797	4.78514	-2.22717	2.22717	4.65226e-06	2.85617	2.92175	-0.0655739	0.0655739	0.844737
1442788_at	actin filament associated protein 1	Afap1	BB698513	70292	Mm.125167	ENSMUSG00000029094	NM_027373	2.87956	5.10032	-2.22076	2.22076	1.10403e-06	3.01004	3.39534	-0.385305	0.385305	0.210627
1450838_x_at	ribosomal protein L37 /// similar to ribosomal protein L37	LOC100040532 /// LOC100043481 /// LOC100047378 /// Rpl37	AV110626		Mm.10474	ENSMUSG00000041841	NM_026069 /// XR_032427 /// XR_034019 /// XR_034863	4.43627	6.65659	-2.22032	2.22032	1.63855e-05	4.52828	5.37064	-0.842364	0.842364	0.0295718
1453447_at	RIKEN cDNA 1700109H08 gene	1700109H08Rik	AK007150	77036	Mm.389069	ENSMUSG00000008307	NM_029843	2.6968	4.91667	-2.21987	2.21987	4.9396e-06	2.77655	3.73419	-0.957643	0.957643	0.00847689
1447673_x_at	RIKEN cDNA 1700015C15 gene	1700015C15Rik	AV040981	75532	Mm.351959	---	---	3.41149	5.63095	-2.21946	2.21946	5.61956e-07	3.52018	4.013	-0.492818	0.492818	0.0985015
1432590_at	RIKEN cDNA 4930573O21 gene	4930573O21Rik	AW912387	114670	---	---	---	2.80535	5.02067	-2.21532	2.21532	0.00261652	4.1818	4.30674	-0.124946	0.124946	0.832568
1459054_at	castor homolog 1, zinc finger (Drosophila) /// similar to castor homolog 1, zinc finger	Casz1 /// LOC547380	BB496939		Mm.233879	---	NM_027195 /// XR_030890	3.73848	5.95227	-2.21379	2.21379	3.62388e-05	3.99583	4.81678	-0.820949	0.820949	0.0439449
1439330_at	RIKEN cDNA D230040J21 gene	D230040J21Rik	BB471787	320216	Mm.436778	---	---	3.46078	5.67209	-2.21131	2.21131	0.000256251	4.04074	4.36833	-0.327592	0.327592	0.478755
1436264_at	cDNA sequence BC025920	BC025920	BE951528	268319	Mm.131825	ENSMUSG00000074862	XR_035082 /// XR_035085	2.80559	5.01586	-2.21027	2.21027	7.4806e-06	2.76912	3.20898	-0.43986	0.43986	0.208998
1429496_x_at	RIKEN cDNA 2300002M23 gene	2300002M23Rik	AK009013	69542	Mm.265291	ENSMUSG00000039269	NM_175148	2.75861	4.96567	-2.20706	2.20706	0.000723645	3.14853	3.74941	-0.600881	0.600881	0.24489
1432519_at	RIKEN cDNA 1810059H22 gene	1810059H22Rik	AK007907	69820	Mm.281060	---	XR_035221	2.43979	4.64225	-2.20246	2.20246	6.67881e-08	2.43394	2.52233	-0.0883897	0.0883897	0.725018
1432883_at	RIKEN cDNA 4932431P20 gene	4932431P20Rik	AK016539	114675	Mm.424874	---	XR_035401 /// XR_035432	2.81709	5.01498	-2.19789	2.19789	0.000285844	3.12082	4.03463	-0.913815	0.913815	0.0578178
1451727_at	SLU7 splicing factor homolog (S. cerevisiae)	Slu7	BC025870	193116	Mm.28200	ENSMUSG00000020409	NM_148673 /// NM_198936	3.638	5.82814	-2.19014	2.19014	0.000211688	3.28442	4.03512	-0.750698	0.750698	0.103766
1430240_a_at	calmegin	Clgn	AK019534	12745	Mm.358581	ENSMUSG00000002190	NM_009904	2.70407	4.88873	-2.18467	2.18467	7.91118e-07	3.01411	3.52008	-0.50597	0.50597	0.0923561
1453718_at	BCL2-like 12 (proline rich)	Bcl2l12	AK013411	75736	Mm.261006	---	NM_029410	3.94551	6.12898	-2.18347	2.18347	0.000673476	3.8241	4.52571	-0.701607	0.701607	0.169407
1444330_at	DNA segment, Chr 2, ERATO Doi 173, expressed	D2Ertd173e	BG066195	51864	---	---	---	2.82554	5.00331	-2.17777	2.17777	0.00283082	3.30526	3.71553	-0.410276	0.410276	0.486596
1431663_a_at	ciliary neurotrophic factor receptor	Cntfr	AK015675	12804	Mm.425178	ENSMUSG00000028444	NM_016673	2.70161	4.87772	-2.1761	2.1761	0.00031387	2.6296	3.38076	-0.751167	0.751167	0.11377
1427527_a_at	parathyroid hormone-like peptide	Pthlh	BI685341	19227	Mm.28440	ENSMUSG00000048776	NM_008970	2.49889	4.67293	-2.17405	2.17405	2.82703e-07	2.60435	2.94963	-0.345277	0.345277	0.210584
1430659_at	RIKEN cDNA 4930548H24 gene	4930548H24Rik	AK016070	67656	Mm.23355	ENSMUSG00000029138	NM_026296	3.89785	6.07094	-2.17309	2.17309	7.24017e-05	3.92802	4.41021	-0.482187	0.482187	0.239918
1436798_at	ribosomal protein L9	Rpl9	AV110787	20005	---	---	NM_011292	4.14045	6.30664	-2.16619	2.16619	7.12705e-05	4.17123	4.70443	-0.533203	0.533203	0.193374
1451862_a_at	perforin 1 (pore forming protein)	Prf1	M23182	18646	Mm.240313	ENSMUSG00000037202	NM_011073	2.7875	4.94561	-2.15811	2.15811	2.10051e-07	2.86603	3.20372	-0.337694	0.337694	0.208884
1447066_at	Hypothetical protein LOC100042125	LOC100042125	AW146378	100042125	Mm.260645	---	XM_001477612	2.95295	5.10959	-2.15665	2.15665	4.46552e-06	4.20431	4.09763	0.10668	0.10668	0.741617
1460546_at	leucine-rich repeat LGI family, member 3	Lgi3	BB187947	213469	Mm.41708	ENSMUSG00000033595	NM_145219	3.21022	5.364	-2.15378	2.15378	0.000894013	3.2725	3.56323	-0.290727	0.290727	0.568296
1442281_at	DNA segment, Chr 4, ERATO Doi 796, expressed	D4Ertd796e	BG069783	52438	Mm.441130	---	---	2.88016	5.03001	-2.14985	2.14985	0.00033247	3.1342	3.4692	-0.335002	0.335002	0.46749
1453233_s_at	calreticulin 3	Calr3	AK006582	73316	Mm.196315	ENSMUSG00000019732	NM_028500 /// NM_029782	3.30892	5.458	-2.14907	2.14907	0.000558507	3.28425	4.34269	-1.05844	1.05844	0.0370386
1429542_at	RIKEN cDNA 1700007B14 gene	1700007B14Rik	BF153008	71831	Mm.443238	ENSMUSG00000031620	XM_486134 /// XM_899560 /// XM_905862 /// XM_919557	2.67941	4.81987	-2.14046	2.14046	0.000898222	3.07091	3.7552	-0.684286	0.684286	0.184135
1437920_at	Eph receptor A5	Epha5	AI854630	13839	Mm.137991	ENSMUSG00000029245	NM_007937	2.52157	4.66172	-2.14015	2.14015	2.99702e-07	2.76901	3.02201	-0.253005	0.253005	0.349273
1442712_at	Hypothetical protein LOC100039191	LOC100039191	AV269400	100039191	Mm.430746	---	XM_001472368	2.77244	4.90807	-2.13563	2.13563	1.84666e-08	2.90724	3.14325	-0.236012	0.236012	0.30112
1459101_at	expressed sequence C78760	C78760	BG066299	96972	---	---	---	3.20099	5.33518	-2.13419	2.13419	0.00182584	3.56887	3.54827	0.0205955	0.0205955	0.969852
1449218_at	cytochrome c oxidase, subunit VIIIb	Cox8b	NM_007751	12869	Mm.3841	ENSMUSG00000025488	NM_007751	2.89441	5.026	-2.13159	2.13159	0.00946951	2.91686	3.32189	-0.405029	0.405029	0.552087
1419474_a_at	ets homologous factor	Ehf	BC008249	13661	Mm.10724	ENSMUSG00000012350	NM_007914	2.42863	4.5508	-2.12217	2.12217	3.73347e-06	3.30339	3.07409	0.229297	0.229297	0.467925
1427567_a_at	tropomyosin 3, gamma	Tpm3	BE380713	59069	Mm.240839	ENSMUSG00000027940 /// ENSMUSG00000058126	NM_022314	2.699	4.82093	-2.12193	2.12193	3.74707e-08	3.03191	3.2	-0.168094	0.168094	0.474244
1445852_at	DNA segment, Chr 19, ERATO Doi 200, expressed	D19Ertd200e	BG066285	51995	---	---	---	2.64347	4.75772	-2.11425	2.11425	0.000135072	2.60285	2.96302	-0.360171	0.360171	0.389137
1439071_at	RIKEN cDNA 5430416N02 gene	5430416N02Rik	AW112059	71426	Mm.392282	---	---	4.1397	6.25385	-2.11415	2.11415	0.00282109	3.54659	4.01162	-0.465033	0.465033	0.417349
1452831_s_at	phosphoribosyl pyrophosphate amidotransferase	Ppat	AV305746	231327	Mm.202337	ENSMUSG00000029246	XM_001002879 /// XM_001002886 /// XM_896000 /// XM_924520 /// XM_973937 /// XM_973973	2.7328	4.84539	-2.11259	2.11259	0.00135673	3.09678	3.93923	-0.842456	0.842456	0.116375
1425797_a_at	spleen tyrosine kinase	Syk	U36776	20963	Mm.375031	ENSMUSG00000021457	NM_011518	3.10787	5.21642	-2.10856	2.10856	0.0044108	4.79692	4.39695	0.399977	0.399977	0.508092
1421667_at	neuromedin U receptor 1	Nmur1	NM_010341	14767	Mm.389159	ENSMUSG00000026237	NM_010341	3.56695	5.67422	-2.10727	2.10727	4.19375e-05	3.49211	3.72083	-0.228722	0.228722	0.542789
1435980_x_at	wingless-related MMTV integration site 6	Wnt6	AV308073	22420	Mm.268282	ENSMUSG00000033227	NM_009526	2.98454	5.09162	-2.10708	2.10708	7.72219e-07	3.50597	3.91018	-0.404207	0.404207	0.158458
1438654_x_at	monocyte to macrophage differentiation-associated 2	Mmd2	AV269411	75104	Mm.48712	ENSMUSG00000039533	NM_175217	2.74739	4.85192	-2.10453	2.10453	0.000101111	3.05193	3.42754	-0.375608	0.375608	0.355345
1430297_a_at	RIKEN cDNA 2010301N04 gene	2010301N04Rik	AK008513	72103	Mm.31770	ENSMUSG00000030051	NM_024251	3.32296	5.42233	-2.09937	2.09937	5.08151e-05	3.78765	4.32908	-0.541436	0.541436	0.162265
1434322_at	MICAL-like 2	Micall2	BB513585	231830	Mm.240510	ENSMUSG00000036718	NM_174850	2.71622	4.81249	-2.09627	2.09627	0.00216051	3.05825	3.3602	-0.301956	0.301956	0.58162
1438979_s_at	RIKEN cDNA 1700029I15 gene	1700029I15Rik	AV043667	75641	Mm.330409	ENSMUSG00000044916	NM_183112	2.99817	5.09334	-2.09517	2.09517	3.59209e-05	3.41185	3.65961	-0.247757	0.247757	0.502354
1458635_at	RIKEN cDNA 4832428D23 gene	4832428D23Rik	AV026232	403183	Mm.336176	ENSMUSG00000046828	NM_207281	2.69943	4.78888	-2.08946	2.08946	6.93636e-05	3.24938	3.97079	-0.721416	0.721416	0.0725243
1449400_at	citrate synthase like	Csl	NM_027945	71832	Mm.339192	ENSMUSG00000046934	NM_027945	2.55705	4.64618	-2.08914	2.08914	0.000251943	3.05399	3.52261	-0.468617	0.468617	0.286301
1426106_a_at	synaptotagmin VI	Syt6	AB026810	54524	Mm.88818	ENSMUSG00000027849	NM_018800	2.73625	4.82325	-2.087	2.087	0.00116319	2.75609	3.36348	-0.607394	0.607394	0.23776
1439966_x_at	sideroflexin 2	Sfxn2	AV213621	94279	Mm.296837	ENSMUSG00000025036	NM_053196	5.07662	7.16244	-2.08582	2.08582	3.61182e-06	6.19575	5.95238	0.243371	0.243371	0.432538
1448432_at	phospholipase C, delta 1	Plcd1	NM_019676	18799	Mm.23963	ENSMUSG00000010660	NM_019676	3.36931	5.45179	-2.08248	2.08248	0.000310945	2.96077	3.88121	-0.920447	0.920447	0.0463876
1419959_s_at	cytoplasmic polyadenylated homeobox /// hypothetical protein LOC100039213 /// hypothetical protein LOC100039280	Cphx /// LOC100039213 /// LOC100039280	AU019881		Mm.441404	ENSMUSG00000072678	NM_175342 /// XM_001472528 /// XM_001472694	2.59174	4.67181	-2.08007	2.08007	1.97206e-05	2.79858	3.10075	-0.302169	0.302169	0.389228
1431024_a_at	AT rich interactive domain 4B (Rbp1 like)	Arid4b	AK020165	94246	Mm.439784	ENSMUSG00000039219	NM_194262 /// NM_198122	3.16746	5.24401	-2.07654	2.07654	1.00634e-06	3.67729	3.78025	-0.102955	0.102955	0.71436
1455527_at	CD163 molecule-like 1	Cd163l1	BB328097	244233	Mm.19283	ENSMUSG00000025461	NM_172909	3.15495	5.23032	-2.07537	2.07537	0.00340734	3.28843	3.461	-0.17257	0.17257	0.763173
1431494_at	RIKEN cDNA A930008B05 gene	A930008B05Rik	BB283739	77783	---	---	---	2.54964	4.62329	-2.07366	2.07366	3.17119e-05	2.86191	3.33621	-0.474295	0.474295	0.196376
1417359_at	microfibrillar-associated protein 2	Mfap2	NM_008546	17150	Mm.7386	ENSMUSG00000060572	NM_008546	2.34476	4.41806	-2.0733	2.0733	0.000194422	2.33665	2.80168	-0.465032	0.465032	0.275072
1419877_x_at	RIKEN cDNA 2810449G22 gene	2810449G22Rik	AI644422	72773	Mm.392577	---	---	2.26517	4.33608	-2.07091	2.07091	2.61651e-05	2.17932	2.89566	-0.716348	0.716348	0.0528998
1437019_at	RIKEN cDNA 2200001I15 gene	2200001I15Rik	AA162958	69134	Mm.27156	ENSMUSG00000043681	NM_183278	2.71784	4.78622	-2.06838	2.06838	0.000636486	2.96494	3.39481	-0.429875	0.429875	0.365347
1456420_at	AT rich interactive domain 4A (Rbp1 like)	Arid4a	BB667227	238247	Mm.241601	ENSMUSG00000048118	NM_001081195	2.96887	5.03381	-2.06495	2.06495	5.78118e-05	3.35229	3.61536	-0.263064	0.263064	0.487171
1454028_at	RIKEN cDNA 4931402H11 gene	4931402H11Rik	AK016424	70963	Mm.397132	---	---	2.78746	4.85026	-2.0628	2.0628	0.000205545	2.89829	3.55025	-0.651955	0.651955	0.130875
1443473_at	expressed sequence C79562	C79562	BG066474	97158	Mm.318680	---	---	2.85163	4.91416	-2.06253	2.06253	4.24154e-05	3.26555	3.85522	-0.589668	0.589668	0.118007
1427871_at	platelet-activating factor receptor	Ptafr	AF004858	19204	Mm.89389	---	NM_001081211	2.89817	4.95956	-2.0614	2.0614	4.64352e-05	2.98813	3.4709	-0.482767	0.482767	0.199472
1448271_a_at	DEAD (Asp-Glu-Ala-Asp) box polypeptide 21	Ddx21	BM246099	56200	Mm.413275	ENSMUSG00000020075	NM_019553	5.26527	7.32542	-2.06015	2.06015	0.00513484	6.37827	7.21533	-0.837065	0.837065	0.172047
1450712_at	potassium inwardly-rectifying channel, subfamily J, member 9	Kcnj9	NM_008429	16524	Mm.261168	ENSMUSG00000038026	NM_008429	2.52101	4.57912	-2.05811	2.05811	0.00693343	3.18054	2.9336	0.246936	0.246936	0.693355
1442959_at	baculoviral IAP repeat-containing 6	Birc6	BM228823	12211	Mm.290908	ENSMUSG00000024073	NM_007566	2.96549	5.01909	-2.0536	2.0536	0.00242347	3.60544	3.47578	0.129665	0.129665	0.8112
1430408_at	calcium channel, voltage-dependent, P/Q type, alpha 1A subunit	Cacna1a	AK017088	12286	Mm.334658	---	NM_007578	2.56255	4.61446	-2.05191	2.05191	0.000322908	2.55971	2.85186	-0.292142	0.292142	0.505174
1444228_s_at	hect (homologous to the E6-AP (UBE3A) carboxyl terminus) domain and RCC1 (CHC1)-like domain (RLD) 2	Herc2	BB333568	15204	Mm.20929	ENSMUSG00000030451	NM_010418	3.12787	5.17654	-2.04867	2.04867	2.22248e-05	3.11408	3.53082	-0.416749	0.416749	0.235879
1419576_at	homeo box B13	Hoxb13	BC013639	15408	Mm.57221	ENSMUSG00000049604	NM_008267	2.62402	4.67093	-2.04692	2.04692	0.000258651	2.50384	3.5791	-1.07527	1.07527	0.0181367
1427687_at	protocadherin alpha 10	Pcdha10	AB008178	12943	---	ENSMUSG00000007440	NM_009961	3.32097	5.36724	-2.04627	2.04627	6.84729e-06	3.50972	4.36727	-0.857555	0.857555	0.0118677
1456242_at	predicted gene, EG653016	EG653016	AV101904	653016	Mm.45676	ENSMUSG00000079471	XM_001000918	2.75976	4.80052	-2.04076	2.04076	2.07994e-06	2.93752	3.37845	-0.440932	0.440932	0.138207
1438722_at	RIKEN cDNA 2610014I16 gene	2610014I16Rik	AI854368	66300	Mm.407138	---	XM_001476774 /// XM_001480001	2.54936	4.58516	-2.03581	2.03581	0.000919816	2.59475	3.41188	-0.817124	0.817124	0.0999936
1422934_x_at	defensin related cryptdin, related sequence 7	Defcr-rs7	NM_007848	13226	Mm.442051	---	NM_007848	3.56761	5.60029	-2.03267	2.03267	7.06704e-05	3.73282	4.70871	-0.975884	0.975884	0.0156774
1430572_at	proteasome (prosome, macropain) assembly chaperone 3	Psmg3	BB017115	66506	Mm.29070	---	NM_025604	3.19872	5.23062	-2.0319	2.0319	0.00918612	4.3227	3.56936	0.753337	0.753337	0.249105
1426936_at	cDNA sequence BC005512 /// hypothetical protein LOC629242 /// predicted gene, EG641366	BC005512 /// EG641366 /// LOC629242	BC002257		Mm.464102	---	XM_001004574 /// XM_001004576 /// XM_001004579 /// XM_001479180 /// XM_001480210 /// XM_974872 /// XM_978412 /// XM_989008	2.66708	4.69831	-2.03123	2.03123	0.00939888	4.47061	2.96834	1.50226	1.50226	0.0279594
1457150_at	expressed sequence AI428301	AI428301	BE983392	106201	Mm.448494	---	---	2.87313	4.90152	-2.02839	2.02839	0.000299983	3.10428	3.64333	-0.53905	0.53905	0.216138
1427986_a_at	collagen, type XVI, alpha 1	Col16a1	BB766878	107581	Mm.41860	ENSMUSG00000040690	NM_028266	3.91838	5.94478	-2.0264	2.0264	0.00359533	3.61309	4.83604	-1.22295	1.22295	0.0386907
1422068_at	POU domain, class 3, transcription factor 1 /// similar to long overlapping ORF; NH2 terminus uncertain	LOC100045707 /// Pou3f1	NM_011141		Mm.297371	ENSMUSG00000043435 /// ENSMUSG00000078236	NM_011141 /// XR_031913	3.11613	5.14173	-2.0256	2.0256	1.55131e-09	3.30123	3.57288	-0.271642	0.271642	0.153381
1439250_at	SLIT and NTRK-like family, member 3	Slitrk3	BB284553	386750	Mm.331076	ENSMUSG00000048304	NM_198864	2.45077	4.47357	-2.0228	2.0228	3.56929e-05	2.55709	2.61734	-0.0602446	0.0602446	0.865121
1460473_at	RIKEN cDNA 6230400D17 gene	6230400D17Rik	AK018074	76133	Mm.436043	---	---	2.83894	4.85867	-2.01974	2.01974	0.000278676	2.92419	3.5769	-0.652707	0.652707	0.13315
1421245_at	sclerostin	Sost	BB212560	74499	Mm.265602	ENSMUSG00000001494	NM_024449	2.46508	4.48409	-2.01901	2.01901	0.000757289	2.48259	2.83601	-0.353418	0.353418	0.452672
1453822_at	dynein, axonemal, light chain 1	Dnalc1	BG916281	105000	Mm.440358	ENSMUSG00000042523	NM_028821	2.77647	4.79364	-2.01716	2.01716	1.42757e-07	2.83827	3.1046	-0.266322	0.266322	0.275243
1423454_a_at	sema domain, transmembrane domain (TM), and cytoplasmic domain, (semaphorin) 6C	Sema6c	BE995629	20360	Mm.23662	ENSMUSG00000038777	NM_011351	2.31541	4.33209	-2.01668	2.01668	0.00184082	2.29326	2.87246	-0.579193	0.579193	0.267958
1432725_at	RIKEN cDNA 4930445G23 gene	4930445G23Rik	AK015390	74658	Mm.372753	---	---	2.59612	4.60984	-2.01372	2.01372	2.70205e-07	3.04745	3.81752	-0.770068	0.770068	0.00505597
1423460_at	PERQ amino acid rich, with GYF domain 1	Perq1	BI688428	57330	Mm.268344	ENSMUSG00000029714	NM_031408	3.40413	5.4163	-2.01217	2.01217	0.000277963	3.61219	3.34253	0.269654	0.269654	0.524418
1419193_a_at	glia maturation factor, gamma	Gmfg	NM_022024	63986	Mm.194536	ENSMUSG00000060791	NM_001039192 /// NM_022024	4.42172	6.43339	-2.01167	2.01167	0.000771395	7.22861	5.97442	1.25419	1.25419	0.0125674
1416492_at	cyclin E1	Ccne1	NM_007633	12447	Mm.16110	ENSMUSG00000002068	NM_007633	2.98052	4.9887	-2.00818	2.00818	8.01722e-05	3.23526	3.30305	-0.0677901	0.0677901	0.857113
1448669_at	dickkopf homolog 3 (Xenopus laevis)	Dkk3	AK004853	50781	Mm.55143	ENSMUSG00000030772	NM_015814	3.40591	5.41198	-2.00606	2.00606	0.000124763	3.43212	4.23804	-0.805926	0.805926	0.048735
1457777_at	gasdermin A1	Gsdma1	AV240142	57911	Mm.458085	ENSMUSG00000017204	NM_021347	2.57747	4.58204	-2.00457	2.00457	7.09412e-09	3.53995	3.78772	-0.247762	0.247762	0.223892
1458510_at	expressed sequence AU019823	AU019823	AV362172	270156	Mm.335149	ENSMUSG00000059820	NM_212449	3.60177	5.60544	-2.00368	2.00368	1.27659e-05	4.07562	4.18648	-0.110856	0.110856	0.732759
1436895_at	centaurin, delta 1	Centd1	BB182934	212285	Mm.244403	ENSMUSG00000037999	XM_001001363 /// XM_132099	2.65182	4.65326	-2.00144	2.00144	0.00013263	2.82088	2.91968	-0.0988019	0.0988019	0.80109
1430864_at	tubulin tyrosine ligase-like family, member 9	Ttll9	AK015740	74711	Mm.44746	ENSMUSG00000074673	NM_001083618 /// NM_029064	2.28754	4.2876	-2.00006	2.00006	5.00646e-05	2.30578	2.39962	-0.0938397	0.0938397	0.794703
1436775_a_at	ankyrin repeat domain 17	Ankrd17	AW557826	81702	Mm.245522	ENSMUSG00000055204	NM_030886 /// NM_198010	3.76813	5.76771	-1.99958	1.99958	0.00392588	4.46652	4.43645	0.0300693	0.0300693	0.957292
1432289_a_at	junctional sarcoplasmic reticulum protein 1	Jsrp1	AK009016	71912	Mm.45137	ENSMUSG00000020216	NM_028001	3.00594	5.00089	-1.99495	1.99495	0.000748285	2.97516	3.25507	-0.279913	0.279913	0.545772
1421466_at	ankyrin repeat and SOCS box-containing protein 10	Asb10	NM_080444	117590	Mm.207071	ENSMUSG00000038204	NM_080444	3.01651	5.01137	-1.99487	1.99487	3.73988e-05	3.03766	3.08699	-0.0493329	0.0493329	0.888244
1424796_at	RIKEN cDNA 1700054N08 gene	1700054N08Rik	BC024705	73420	Mm.157746	ENSMUSG00000031971	NM_028536	2.39032	4.38494	-1.99462	1.99462	0.0038052	2.48881	2.91917	-0.430353	0.430353	0.443504
1431854_a_at	RIKEN cDNA 4930452B06 gene	4930452B06Rik	AK019627	74430	Mm.271901	ENSMUSG00000021747	NM_028934	2.91986	4.91312	-1.99326	1.99326	4.41748e-08	2.56784	3.27073	-0.70289	0.70289	0.00404173
1436808_x_at	minichromosome maintenance deficient 5, cell division cycle 46 (S. cerevisiae)	Mcm5	AI324988	17218	Mm.5048	ENSMUSG00000005410	NM_008566	4.33936	6.3313	-1.99194	1.99194	0.00556555	5.85217	4.92486	0.927305	0.927305	0.123994
1433280_at	RIKEN cDNA 4933417G07 gene	4933417G07Rik	AK016844	71182	Mm.195603	---	XR_002339 /// XR_005159	3.09886	5.09025	-1.99139	1.99139	0.000277657	3.2937	3.66047	-0.366762	0.366762	0.383583
1449390_at	G patch domain containing 4	Gpatch4	NM_025663	66614	Mm.46029	ENSMUSG00000028069	NM_001110809 /// NM_025663	4.21426	6.2054	-1.99114	1.99114	0.000331379	4.71634	5.13162	-0.415288	0.415288	0.332959
1425249_a_at	TYRO3 protein tyrosine kinase 3 /// similar to Rse	LOC100048488 /// Tyro3	AB000828		Mm.2901	ENSMUSG00000027298	NM_019392 /// XM_001480339	2.67165	4.66213	-1.99048	1.99048	0.00187107	2.79052	3.1621	-0.371585	0.371585	0.468709
1428988_at	ATP-binding cassette, sub-family C (CFTR/MRP), member 3	Abcc3	AK006128	76408	Mm.23942	ENSMUSG00000020865	NM_029600	3.2921	5.28135	-1.98925	1.98925	0.00342356	5.0066	4.50532	0.501279	0.501279	0.365513
1436863_at	RIKEN cDNA 1700010I14 gene	1700010I14Rik	AW986175	66931	Mm.67591	---	NM_025851	2.58766	4.57457	-1.98691	1.98691	7.64746e-05	2.73281	3.18407	-0.451266	0.451266	0.231456
1451192_a_at	tetratricopeptide repeat domain 4	Ttc4	BC025435	72354	Mm.25806	ENSMUSG00000025413	NM_028209	2.45371	4.44008	-1.98637	1.98637	0.000152419	2.42891	3.38302	-0.954111	0.954111	0.0226794
1457754_at	RIKEN cDNA 4930430F08 gene	4930430F08Rik	BB259151	68281	---	---	NM_175128	2.66949	4.65471	-1.98522	1.98522	0.00722086	3.23066	3.79928	-0.568616	0.568616	0.353358
1446168_at	hypothetical protein LOC100041495	LOC100041495	BB128438	100041495	---	---	XM_001477161	4.55812	6.54202	-1.9839	1.9839	0.00916251	4.93391	5.8603	-0.926392	0.926392	0.15
1452827_at	RIKEN cDNA 1500009C09 gene	1500009C09Rik	AK005178	76505	Mm.23023	ENSMUSG00000068099	XM_901682 /// XM_901684 /// XM_921067 /// XM_921073	3.20404	5.18757	-1.98353	1.98353	0.00633944	3.10407	3.90153	-0.79746	0.79746	0.188813
1427386_at	Rho guanine nucleotide exchange factor (GEF) 16	Arhgef16	BB235768	230972	Mm.38481	ENSMUSG00000029032	NM_001112744 /// XM_149562 /// XM_902459	3.59988	5.58298	-1.98309	1.98309	0.000111418	3.56067	3.89204	-0.331373	0.331373	0.390217
1434502_x_at	solute carrier family 4 (anion exchanger), member 1	Slc4a1	BB448377	20533	Mm.7248	ENSMUSG00000006574	NM_011403	2.65557	4.63825	-1.98267	1.98267	0.00775326	4.07135	3.66698	0.404367	0.404367	0.511023
1447785_x_at	DNA segment, Chr 11, Wayne State University 99, expressed /// hypothetical protein LOC100039730 /// hypothetical protein LOC100045865	D11Wsu99e /// LOC100039730 /// LOC100045865	AV102237		Mm.351688	ENSMUSG00000041629	NM_138598 /// XR_031448 /// XR_032145	2.60906	4.58848	-1.97942	1.97942	0.00295024	2.88078	3.78238	-0.901603	0.901603	0.102833
1441956_s_at	Cut-like 1 (Drosophila)	Cutl1	BB025983	13047	Mm.320317	---	NM_009986 /// NM_198602	2.59563	4.57328	-1.97764	1.97764	6.51251e-09	2.77718	3.25689	-0.479709	0.479709	0.0218315
1429989_at	RIKEN cDNA 1700008A04 gene	1700008A04Rik	AK005748	69351	Mm.65488	ENSMUSG00000020270	XM_126070 /// XM_906095	3.2017	5.17934	-1.97763	1.97763	1.1199e-06	3.12272	3.3328	-0.210085	0.210085	0.438672
1449088_at	fructose bisphosphatase 2	Fbp2	NM_007994	14120	Mm.391871	ENSMUSG00000021456	NM_007994	3.00747	4.98272	-1.97526	1.97526	9.19497e-05	3.06736	3.7913	-0.723939	0.723939	0.0634282
1429338_a_at	nucleolar protein 9	Nol9	AK014568	74035	Mm.275803	ENSMUSG00000028948	NM_028727	2.71477	4.68935	-1.97458	1.97458	0.000457786	2.98557	3.80642	-0.820854	0.820854	0.0690336
1422006_at	eukaryotic translation initiation factor 2-alpha kinase 2	Eif2ak2	BE911144	19106	Mm.378990	ENSMUSG00000024079	NM_011163	3.38308	5.35623	-1.97314	1.97314	0.000114888	3.75535	4.43683	-0.681482	0.681482	0.084486
1447495_at	fibronectin type 3 and ankyrin repeat domains 1	Fank1	AI850911	66930	Mm.87448	ENSMUSG00000053111	NM_025850	3.3252	5.29726	-1.97206	1.97206	0.000301551	3.27009	4.05162	-0.781536	0.781536	0.0708762
1446991_at	GCN1 general control of amino-acid synthesis 1-like 1 (yeast)	Gcn1l1	AW544399	231659	Mm.153014	---	NM_172719	4.79667	6.76818	-1.97151	1.97151	0.00818974	4.80233	4.70897	0.0933614	0.0933614	0.87912
1442031_at	coiled-coil domain containing 109A	Ccdc109a	AV259428	215999	Mm.296470	ENSMUSG00000009647	NM_001033259	2.25501	4.22505	-1.97004	1.97004	9.00108e-10	2.30013	2.35759	-0.0574631	0.0574631	0.743477
1439947_at	cytochrome P450, family 11, subfamily a, polypeptide 1	Cyp11a1	C87524	13070	Mm.302865	---	NM_019779	2.52354	4.49282	-1.96928	1.96928	7.5783e-06	2.82425	3.39737	-0.573121	0.573121	0.071874
1460658_at	Adaptor protein complex AP-1, gamma 1 subunit	Ap1g1	AW551707	11765	Mm.37210	---	NM_009677	2.5022	4.47052	-1.96831	1.96831	0.00100155	2.63744	2.92825	-0.290812	0.290812	0.537563
1455920_x_at	lysozyme-like 6	Lyzl6	AI326034	69444	Mm.275677	ENSMUSG00000020945	NM_027083	3.09068	5.05605	-1.96537	1.96537	2.27285e-05	3.67688	4.32164	-0.644752	0.644752	0.0625518
1425558_at	kinesin light chain 3	Klc3	BC017147	232943	Mm.213403	ENSMUSG00000040714	NM_146182	3.32135	5.2866	-1.96525	1.96525	0.000113453	3.57535	4.01091	-0.435563	0.435563	0.258189
1419134_at	Rhesus blood group-associated B glycoprotein	Rhbg	NM_021375	58176	Mm.103777	ENSMUSG00000001417	NM_021375	2.93536	4.899	-1.96364	1.96364	0.000494604	2.75094	3.39161	-0.640667	0.640667	0.150743
1453041_at	transmembrane protein 16J	Tmem16j	AK017334	71345	Mm.235813	ENSMUSG00000054662	NM_178381	2.72495	4.68803	-1.96308	1.96308	1.02655e-07	2.71415	3.28394	-0.569788	0.569788	0.0199139
1449411_at	Down syndrome cell adhesion molecule	Dscam	NM_031174	13508	Mm.328737	ENSMUSG00000050272	NM_031174	2.39278	4.3533	-1.96052	1.96052	0.000317315	2.52369	2.6359	-0.11221	0.11221	0.787554
1441302_at	hypothetical protein LOC100043375	LOC100043375	BB270688	100043375	Mm.394332	---	XM_001480066	2.62659	4.58707	-1.96047	1.96047	0.000103429	2.74588	3.06231	-0.316432	0.316432	0.403302
1435533_s_at	RIKEN cDNA 4933426K21 gene /// similar to mKIAA1238 protein	4933426K21Rik /// LOC100048362	AV271892		Mm.277939	ENSMUSG00000040649	NM_027664 /// XM_001480089	3.41386	5.36952	-1.95566	1.95566	0.00223965	3.13536	4.55825	-1.42289	1.42289	0.010138
1441295_at	lectin, mannose-binding 2-like	Lman2l	BB712151	214895	Mm.287854	---	NM_001013374	2.79556	4.74717	-1.95161	1.95161	1.68109e-05	2.91632	3.23143	-0.315105	0.315105	0.333728
1436369_at	RIKEN cDNA 2900076A07 gene	2900076A07Rik	BE634810	72992	Mm.217071	---	---	2.81365	4.76506	-1.9514	1.9514	0.000212758	2.78268	3.29159	-0.508901	0.508901	0.210214
1431533_at	RIKEN cDNA 4921530D09 gene	4921530D09Rik	AK014983	77058	Mm.86677	---	XM_913680 /// XM_974596	3.11396	5.0613	-1.94734	1.94734	5.17468e-05	3.26869	3.62925	-0.360562	0.360562	0.311188
1456525_at	EST AA881470	AA881470	BG064490	231841	Mm.271932	---	NM_172724 /// NM_181066	2.72297	4.67015	-1.94718	1.94718	0.00202752	2.78113	3.53096	-0.749828	0.749828	0.146144
1447222_at	heat shock protein 12A	Hspa12a	AI854582	73442	Mm.39739	ENSMUSG00000025092	NM_175199	3.20968	5.15644	-1.94677	1.94677	0.000236148	2.94048	3.83285	-0.892367	0.892367	0.0350211
1443695_at	hyaluronic acid binding protein 2	Habp2	AI035669	226243	Mm.25791	---	NM_146101	2.56666	4.50982	-1.94316	1.94316	0.000558562	3.26811	3.4867	-0.21859	0.21859	0.617172
1446291_at	RIKEN cDNA 9330175H22 gene	9330175H22Rik	BB082509	319241	---	---	---	3.70741	5.64929	-1.94188	1.94188	0.000149467	4.86456	4.72509	0.139478	0.139478	0.717059
1448764_a_at	fatty acid binding protein 1, liver	Fabp1	NM_017399	14080	Mm.22126	ENSMUSG00000054422	NM_017399	2.61385	4.55471	-1.94086	1.94086	3.53181e-10	2.82099	3.22606	-0.405074	0.405074	0.0206073
1430168_at	CSA-conditional, T cell activation-dependent protein	Cstad	AK020589	78617	Mm.40413	ENSMUSG00000047363	NM_030137	2.51152	4.45205	-1.94053	1.94053	2.58983e-06	2.50059	2.75733	-0.256737	0.256737	0.363533
1454212_x_at	gasdermin domain containing 2 /// RIKEN cDNA 4933426G20 gene /// RIKEN cDNA 1700065I16 gene /// similar to Gasdermin domain containing protein RGD1359449	1700065I16Rik /// 4933426G20Rik /// Gsdmdc2 /// LOC665769	AK019629		Mm.82775	ENSMUSG00000062543	XM_001481290 /// XM_979344	3.22991	5.16971	-1.9398	1.9398	0.0022558	2.99974	3.48143	-0.481685	0.481685	0.347913
1422984_at	CAP-GLY domain containing linker protein 2	Clip2	NM_009990	269713	Mm.255138	ENSMUSG00000063146	NM_001039162 /// NM_009990	3.0051	4.94451	-1.93942	1.93942	0.00351101	3.00423	3.23517	-0.230938	0.230938	0.667656
1451164_a_at	mitochondrial ribosomal protein S18B	Mrps18b	BC021752	66973	Mm.29484	ENSMUSG00000024436	NM_025878	4.41271	6.35171	-1.939	1.939	6.97231e-05	4.18719	4.77621	-0.589021	0.589021	0.111324
1437387_at	sushi domain containing 5	Susd5	AV226398	382111	Mm.376140	---	NM_001101510 /// XM_356198 /// XM_912282	2.68211	4.62058	-1.93847	1.93847	0.000664566	2.92942	2.9994	-0.0699793	0.0699793	0.874467
1418391_at	PHD finger protein 21A	Phf21a	BB094173	192285	Mm.330408	ENSMUSG00000058318	NM_001109690 /// NM_001109691 /// NM_138755	3.33221	5.26953	-1.93733	1.93733	0.000746788	3.9431	4.10972	-0.166625	0.166625	0.710368
1443648_at	RIKEN cDNA 9530003O04 gene	9530003O04Rik	BB748696	77391	Mm.184166	---	---	2.95566	4.89293	-1.93727	1.93727	9.56399e-06	3.37406	4.20835	-0.834287	0.834287	0.0116713
1453562_a_at	NmrA-like family domain containing 1	Nmral1	AK012340	67824	Mm.372705	ENSMUSG00000063445	NM_026393	2.60585	4.54305	-1.93719	1.93719	1.67523e-05	2.76516	3.01852	-0.253355	0.253355	0.431815
1427903_at	phosphohistidine phosphatase 1	Phpt1	BB650419	75454	Mm.458079	ENSMUSG00000036504	NM_029293	3.31254	5.2479	-1.93536	1.93536	0.000331854	3.2158	3.66181	-0.446012	0.446012	0.285923
1421675_at	RIKEN cDNA 1700123K08 gene	1700123K08Rik	NM_029693	76658	Mm.73235	ENSMUSG00000029526	NM_029693	2.69704	4.63057	-1.93353	1.93353	0.00159681	2.68772	3.82335	-1.13564	1.13564	0.0273792
1444649_at	predicted gene, ENSMUSG00000071036	ENSMUSG00000071036	AF253414	100038711	Mm.444629	ENSMUSG00000071036	---	2.69682	4.63005	-1.93323	1.93323	1.49423e-06	2.89664	3.25026	-0.353615	0.353615	0.196474
1434652_at	Cdc42 binding protein kinase beta	Cdc42bpb	BI154551	217866	Mm.27397	ENSMUSG00000021279	NM_183016	3.36839	5.29829	-1.9299	1.9299	0.00112228	3.59346	3.95046	-0.356998	0.356998	0.446916
1454759_at	G protein-coupled receptor kinase-interactor 1	Git1	AV230461	216963	Mm.290182	ENSMUSG00000011877	NM_001004144	3.97728	5.90454	-1.92727	1.92727	2.73573e-05	4.03786	4.41531	-0.37745	0.37745	0.26076
1459678_at	hypothetical LOC497255	LOC497255	AI415469	497255	Mm.23084	---	---	2.76483	4.68833	-1.92349	1.92349	0.00344974	2.81292	2.82668	-0.013764	0.013764	0.979324
1448169_at	keratin 18	Krt18	NM_010664	16668	Mm.22479	ENSMUSG00000023043	NM_010664	2.65928	4.58206	-1.92279	1.92279	0.000781557	3.13813	3.03173	0.106405	0.106405	0.811865
1440726_at	RIKEN cDNA A230062I15 gene	A230062I15Rik	BB667326	320636	Mm.446672	---	---	2.70087	4.62148	-1.92061	1.92061	3.31117e-07	2.99564	3.31969	-0.324049	0.324049	0.188751
1426563_at	zinc finger protein 553	Zfp553	BB770954	233887	Mm.258371	ENSMUSG00000045598	NM_146201	2.7778	4.69795	-1.92015	1.92015	6.43205e-05	3.62566	3.90027	-0.274607	0.274607	0.440077
1440187_at	TAF3 RNA polymerase II, TATA box binding protein (TBP)-associated factor	Taf3	AV316700	209361	Mm.86343	ENSMUSG00000025782	NM_027748	3.84799	5.76791	-1.91992	1.91992	1.70412e-06	3.72126	4.13764	-0.416379	0.416379	0.13177
1442363_at	RIKEN cDNA 1110012J17 gene	1110012J17Rik	BB461471	68617	Mm.33421	---	NM_172963	2.93526	4.85496	-1.91969	1.91969	0.00759161	2.29129	2.46983	-0.17854	0.17854	0.762774
1438308_at	RIKEN cDNA 4931433A01 gene	4931433A01Rik	AV273928	78933	Mm.460541	---	NM_001048189 /// NM_030231 /// XM_980062	2.74288	4.65653	-1.91365	1.91365	6.65705e-05	2.7896	3.44868	-0.659081	0.659081	0.0722645
1428692_at	HD domain containing 3	Hddc3	AW259452	68695	Mm.21171	ENSMUSG00000030532	NM_026812	2.94954	4.86026	-1.91072	1.91072	0.00155833	4.32925	3.33974	0.989508	0.989508	0.0484455
1428972_at	Tctex1 domain containing 2	Tctex1d2	AK007178	66061	Mm.302693	ENSMUSG00000014075	NM_025329	3.68777	5.59763	-1.90986	1.90986	0.000740418	3.85879	4.13642	-0.277629	0.277629	0.531073
1440180_x_at	zinc finger and BTB domain containing 3	Zbtb3	AV258279	75291	Mm.465299	ENSMUSG00000071661	NM_001098237 /// NM_133759	4.22175	6.13149	-1.90975	1.90975	0.000783555	4.40186	5.18193	-0.780078	0.780078	0.0892873
1458449_at	F-box and leucine-rich repeat protein 11	Fbxl11	BB243897	225876	Mm.31941	ENSMUSG00000054611	NM_001001984	3.74077	5.64967	-1.90889	1.90889	4.707e-05	3.69054	3.7364	-0.045861	0.045861	0.893407
1423015_at	kin of IRRE like (Drosophila)	Kirrel	NM_130867	170643	Mm.89552	ENSMUSG00000041734	NM_130867	2.33915	4.243	-1.90385	1.90385	1.44694e-05	2.37436	2.96051	-0.586145	0.586145	0.0697606
1442599_at	solute carrier family 12 (potassium/chloride transporters), member 9	Slc12a9	BB668140	83704	Mm.235625	---	NM_031406	2.51276	4.4126	-1.89984	1.89984	0.00023267	3.05046	3.43754	-0.387074	0.387074	0.32818
1444725_at	microtubule associated serine/threonine kinase-like	Mastl	BG072383	67121	Mm.253721	---	NM_025979	2.85478	4.75433	-1.89955	1.89955	3.07075e-05	3.45267	3.54378	-0.0911034	0.0911034	0.782018
1416076_at	cyclin B1, related sequence 1 /// cyclin B1 /// predicted gene, EG434175 /// similar to cyclin B1	Ccnb1 /// Ccnb1-rs1 /// EG434175 /// LOC667005	NM_007629		Mm.260114	ENSMUSG00000041431 /// ENSMUSG00000048574	NM_172301 /// XM_001005050 /// XM_485921 /// XM_900988 /// XR_030797 /// XR_033681	2.37564	4.27198	-1.89634	1.89634	0.000684547	2.41334	2.46203	-0.0486962	0.0486962	0.910783
1447484_x_at	Small nucleolar RNA host gene (non-protein coding) 7	Snhg7	AV011566	72091	Mm.27103	---	---	3.4201	5.31622	-1.89613	1.89613	0.000457311	3.55792	3.93093	-0.373013	0.373013	0.375409
1420176_x_at	immunoglobulin lambda-like polypeptide 1	Igll1	BB139905	16136	Mm.184441	ENSMUSG00000075370	---	3.80224	5.69637	-1.89413	1.89413	0.00358977	3.75071	4.70213	-0.951416	0.951416	0.0807512
1450451_at	sparc/osteonectin, cwcv and kazal-like domains proteoglycan 2	Spock2	NM_052994	94214	Mm.153429	ENSMUSG00000058297	NM_052994	2.76001	4.65388	-1.89387	1.89387	0.000130272	2.79839	3.2784	-0.480003	0.480003	0.203276
1418197_at	uncoupling protein 1 (mitochondrial, proton carrier)	Ucp1	BC012701	22227	Mm.4177	ENSMUSG00000031710	NM_009463	2.71603	4.60725	-1.89122	1.89122	3.81686e-06	2.67297	2.9857	-0.312722	0.312722	0.271201
1436789_at	cyclin J-like	Ccnjl	BM120177	380694	Mm.247595	ENSMUSG00000044707	NM_001045530	3.8207	5.70928	-1.88858	1.88858	0.00229763	3.85917	4.15248	-0.293307	0.293307	0.555592
1435015_at	zinc finger protein 787	Zfp787	AV174739	67109	Mm.3254	ENSMUSG00000046792	NM_001013012	3.10491	4.99276	-1.88785	1.88785	9.06586e-10	3.25594	3.20524	0.0506998	0.0506998	0.763228
1445930_at	fibronectin type III domain containing 7	Fndc7	BG069833	320181	Mm.244233	---	NM_177091	2.61405	4.49954	-1.88549	1.88549	7.96796e-06	3.08997	3.03891	0.0510652	0.0510652	0.862427
1440472_at	similar to PF6	LOC100048815	BF318702	100048815	---	---	XM_001471972	2.68865	4.57367	-1.88501	1.88501	6.43814e-07	2.92779	3.5015	-0.573706	0.573706	0.0285215
1434505_a_at	RIKEN cDNA 6430548M08 gene	6430548M08Rik	BF465109	234797	Mm.101958	ENSMUSG00000031824	NM_172286	3.23851	5.12072	-1.88222	1.88222	3.07603e-05	3.5628	4.05462	-0.491825	0.491825	0.141299
1452684_at	AKT1 substrate 1 (proline-rich)	Akt1s1	BM068933	67605	Mm.148007	ENSMUSG00000011096	NM_026270	2.75442	4.63623	-1.88181	1.88181	7.51703e-05	2.8474	2.84863	-0.00123273	0.00123273	0.997196
1421673_s_at	syntaxin 1B2 /// syntaxin 1B1	Stx1b1 /// Stx1b2	NM_024414		Mm.439759	ENSMUSG00000030806	NM_019560 /// NM_024414	2.50873	4.38815	-1.87942	1.87942	3.75383e-07	2.57119	2.84928	-0.278097	0.278097	0.250598
1432586_at	RIKEN cDNA 5730596P11 gene	5730596P11Rik	AI452210	77012	---	---	---	2.56643	4.44581	-1.87938	1.87938	2.95752e-07	3.0571	3.13806	-0.0809624	0.0809624	0.730554
1428860_at	RIKEN cDNA 4930572J05 gene	4930572J05Rik	AK019809	223626	Mm.268603	ENSMUSG00000056665	NM_198607	2.44987	4.32735	-1.87748	1.87748	0.000545678	2.82312	3.53083	-0.707711	0.707711	0.102644
1439451_x_at	G protein-coupled receptor 172B	Gpr172b	BB487787	52710	Mm.28597	ENSMUSG00000022560	NM_029643	3.98162	5.85654	-1.87491	1.87491	0.00469729	5.12601	4.1418	0.984218	0.984218	0.0783799
1436720_s_at	oogenesin 3	Oog3	BM225195	100012	Mm.28722	ENSMUSG00000050810	NM_201258	2.78686	4.66083	-1.87397	1.87397	4.77724e-05	3.02288	3.54599	-0.523116	0.523116	0.129965
1444981_at	Putative neuronal cell adhesion molecule	Punc	BG067286	19289	Mm.41529	---	NM_008988	5.27503	7.14815	-1.87313	1.87313	0.000133711	5.25518	5.89655	-0.641368	0.641368	0.0910221
1457010_at	RIKEN cDNA 3010001F23 gene	3010001F23Rik	AW049649	75693	Mm.287381	---	---	2.9357	4.80612	-1.87042	1.87042	0.000124849	3.47833	3.77369	-0.295356	0.295356	0.42097
1438479_at	zinc finger protein 213	Zfp213	AW475942	449521	Mm.268582	ENSMUSG00000071256	NM_001033496	3.22254	5.08965	-1.86711	1.86711	0.00125402	2.89717	3.68103	-0.783867	0.783867	0.0965304
1419621_at	ankyrin repeat domain 2 (stretch responsive muscle)	Ankrd2	NM_020033	56642	Mm.143737	ENSMUSG00000025172	NM_020033	3.03752	4.89937	-1.86185	1.86185	0.00132646	3.17169	3.10307	0.0686289	0.0686289	0.880984
1425341_at	potassium channel, subfamily K, member 3	Kcnk3	BF467278	16527	Mm.439936	ENSMUSG00000049265	NM_010608	2.52967	4.39143	-1.86176	1.86176	2.87715e-05	2.65379	2.89499	-0.241196	0.241196	0.45501
1455552_at	small nuclear RNA activating complex, polypeptide 4	Snapc4	AV295767	227644	Mm.207460	ENSMUSG00000036281	NM_172339	2.6037	4.4645	-1.8608	1.8608	0.00378716	2.56928	2.9868	-0.417521	0.417521	0.425476
1451128_s_at	kinesin family member 22	Kif22	BC003427	110033	Mm.458209	ENSMUSG00000030677	NM_145588	2.60734	4.4678	-1.86045	1.86045	0.000118767	2.61468	2.8782	-0.263521	0.263521	0.467812
1450246_at	fucosyltransferase 2	Fut2	NM_018876	14344	Mm.290046	ENSMUSG00000055978	NM_018876	3.30157	5.16022	-1.85865	1.85865	1.54254e-05	3.27129	4.00961	-0.738322	0.738322	0.0228238
1442064_at	expressed sequence AW556556	AW556556	AI452057	106817	Mm.440584	---	---	3.0832	4.94156	-1.85836	1.85836	0.00402296	3.08573	3.25963	-0.173892	0.173892	0.740082
1420214_at	RIKEN cDNA 1810012K16 gene	1810012K16Rik	AV041406	69108	Mm.46108	---	---	3.38146	5.23889	-1.85743	1.85743	8.43e-05	3.73641	4.66736	-0.930956	0.930956	0.0132768
1458976_at	RIKEN cDNA C230035I16 gene	C230035I16Rik	BB636029	320842	Mm.101501	---	---	2.82851	4.68417	-1.85565	1.85565	0.000331529	2.81914	2.87715	-0.0580118	0.0580118	0.883397
1417447_at	transcription factor 21	Tcf21	NM_011545	21412	Mm.16497	ENSMUSG00000045680	NM_011545	2.46314	4.31832	-1.85518	1.85518	0.000576562	2.49066	2.65781	-0.167149	0.167149	0.689536
1430132_at	keratin 28	Krt28	AK014642	70843	Mm.180256	ENSMUSG00000055937	XM_203344	2.61585	4.46873	-1.85288	1.85288	0.000265473	2.98742	2.9928	-0.00538984	0.00538984	0.988876
1425426_a_at	myocyte enhancer factor 2A /// similar to Myocyte enhancer factor 2A	LOC100047837 /// Mef2a	BC019116		Mm.132788	ENSMUSG00000030557	NM_001033713 /// XM_001478863	2.5582	4.41049	-1.85229	1.85229	1.2165e-05	2.89774	3.00765	-0.109912	0.109912	0.713265
1430952_at	RIKEN cDNA 3110039C02 gene	3110039C02Rik	AV165800	73127	---	---	---	2.70333	4.55355	-1.85023	1.85023	2.25449e-08	3.03142	3.37256	-0.341139	0.341139	0.0947261
1445649_x_at	zinc finger protein 142	Zfp142	BB154236	77264	Mm.207298	ENSMUSG00000026135	NM_029888	2.98427	4.83109	-1.84682	1.84682	6.48736e-05	3.47062	3.9834	-0.512774	0.512774	0.14139
1432566_at	RIKEN cDNA 1700129I15 gene	1700129I15Rik	AK018998	78478	Mm.391317	ENSMUSG00000060726	NM_030106	2.6489	4.49534	-1.84645	1.84645	0.00189375	3.04648	3.66113	-0.614657	0.614657	0.202733
1453957_a_at	insulin-like growth factor 2 mRNA binding protein 3	Igf2bp3	AK011797	140488	Mm.281018	ENSMUSG00000029814	NM_023670	2.70114	4.54732	-1.84617	1.84617	3.53223e-05	2.69219	3.3383	-0.646109	0.646109	0.0555971
1437595_at	RIKEN cDNA E030010A14 gene	E030010A14Rik	BB531414	226040	Mm.391170	ENSMUSG00000048572	NM_183160	3.738	5.58339	-1.84539	1.84539	0.000297225	3.74003	4.3027	-0.562679	0.562679	0.157768
1433788_at	neurexin III	Nrxn3	BM942887	18191	Mm.439838	---	NM_172544	2.76738	4.60944	-1.84206	1.84206	4.67451e-06	3.06399	3.65106	-0.587066	0.587066	0.0433139
1449512_a_at	zinc finger protein X-linked /// similar to zinc finger protein	LOC100044547 /// Zfx	BB283590		Mm.919	ENSMUSG00000079509	NM_001044386 /// NM_011768 /// XR_030757	2.58224	4.4211	-1.83886	1.83886	2.67752e-08	2.8087	3.33202	-0.523323	0.523323	0.014044
1422405_at	histocompatibility 2, D region locus 4	H2-D4	NM_008200	14967	Mm.442861	---	---	2.68077	4.5193	-1.83853	1.83853	0.00086487	2.76527	2.94989	-0.184617	0.184617	0.669625
1447954_at	leucine rich repeat containing 49	Lrrc49	BB484412	102747	Mm.269413	ENSMUSG00000047766	NM_145616	2.54061	4.37913	-1.83852	1.83852	0.00014874	2.9023	3.05167	-0.149376	0.149376	0.681854
1457258_at	RIKEN cDNA 1700017L05 gene	1700017L05Rik	AV210092	69370	Mm.426881	---	---	2.55616	4.39389	-1.83773	1.83773	4.40073e-06	2.81079	3.41319	-0.602391	0.602391	0.0374262
1451966_at	melanocortin 2 receptor accessory protein	Mrap	AY079154	77037	Mm.22455	---	NM_029844	2.72349	4.5611	-1.83761	1.83761	7.08287e-05	2.8759	3.07497	-0.199062	0.199062	0.560687
1440499_at	DNA segment, Chr 9, ERATO Doi 26, expressed	D9Ertd26e	BG065726	52062	---	---	---	2.63897	4.47359	-1.83462	1.83462	1.59882e-08	2.62272	3.07357	-0.450845	0.450845	0.0267143
1443412_s_at	matrix metallopeptidase 16	Mmp16	BB431535	17389	Mm.204820	ENSMUSG00000028226	NM_019724	2.52896	4.36121	-1.83224	1.83224	1.32644e-05	2.67766	3.02031	-0.342646	0.342646	0.256273
1449284_at	RIKEN cDNA 1700008P20 gene	1700008P20Rik	NM_027028	69301	Mm.144202	ENSMUSG00000055826	NR_003638 /// XR_035153 /// XR_035155	2.67014	4.49816	-1.82802	1.82802	1.78077e-05	2.68123	2.81821	-0.136979	0.136979	0.652385
1431532_at	RIKEN cDNA 4931400O07 gene	4931400O07Rik	AK016421	70936	Mm.158500	ENSMUSG00000031194	XM_985358 /// XM_993753	2.61813	4.44606	-1.82793	1.82793	1.75088e-07	2.97004	3.18263	-0.212589	0.212589	0.341029
1433207_at	RIKEN cDNA 5033430J17 gene	5033430J17Rik	AK017208	76004	---	---	---	2.73811	4.56528	-1.82718	1.82718	0.00194993	2.7036	3.08247	-0.378871	0.378871	0.423806
1446214_at	RIKEN cDNA D430018E03 gene	D430018E03Rik	BB385388	442800	Mm.447657	ENSMUSG00000013989	XR_035132 /// XR_035135	3.43062	5.25665	-1.82602	1.82602	7.89976e-05	3.52963	3.76518	-0.235552	0.235552	0.493082
1421362_a_at	fyn-related kinase	Frk	NM_010237	14302	Mm.332432	ENSMUSG00000019779	NM_010237	2.63173	4.45619	-1.82446	1.82446	3.1954e-05	2.83326	3.42129	-0.588038	0.588038	0.0739328
1454913_at	RIKEN cDNA 9930104L06 gene	9930104L06Rik	BE951725	194268	Mm.266907	ENSMUSG00000044730	NM_177573	4.53383	6.35733	-1.82349	1.82349	3.2083e-06	4.75765	5.42288	-0.66523	0.66523	0.0194665
1449104_at	uroplakin 3A	Upk3a	NM_023478	22270	Mm.46214	ENSMUSG00000022435	NM_023478	2.43005	4.25258	-1.82253	1.82253	0.000299044	2.52363	2.73938	-0.215754	0.215754	0.576152
1439593_s_at	RIKEN cDNA C030010B13 gene	C030010B13Rik	BE945978	77310	Mm.260590	ENSMUSG00000055897	---	3.6965	5.51725	-1.82075	1.82075	0.00174874	3.58009	4.12081	-0.540721	0.540721	0.249702
1432481_a_at	lysozyme-like 6	Lyzl6	AK006279	69444	Mm.275677	ENSMUSG00000020945	NM_027083	2.59524	4.41554	-1.8203	1.8203	3.50692e-07	3.0109	3.32483	-0.313922	0.313922	0.181063
1457574_at	similar to Fbxw16 protein	LOC635668	AU022540	635668	Mm.390230	---	XM_001472183 /// XM_910788	2.54431	4.36444	-1.82013	1.82013	0.00779543	2.61224	2.8663	-0.254051	0.254051	0.652251
1431463_at	RIKEN cDNA 1700041C02 gene	1700041C02Rik	AK015391	73332	Mm.466666	---	NM_029286	2.62419	4.4441	-1.8199	1.8199	2.20177e-06	2.79922	3.24914	-0.449921	0.449921	0.0934546
1445717_at	RIKEN cDNA E130108L08 gene	E130108L08Rik	BB283604	78000	---	---	---	2.93129	4.74649	-1.8152	1.8152	2.13655e-06	3.34528	3.45692	-0.111634	0.111634	0.666308
1451056_at	proteasome (prosome, macropain) 26S subunit, non-ATPase, 7	Psmd7	BB034143	17463	Mm.18347	ENSMUSG00000039067	NM_010817	2.63809	4.45232	-1.81423	1.81423	0.00407618	3.62537	3.4674	0.157971	0.157971	0.757914
1427791_a_at	a disintegrin and metallopeptidase domain 1a	Adam1a	U22056	280668	Mm.1453	---	NM_172126	2.52455	4.33843	-1.81387	1.81387	0.00152795	2.59259	2.80348	-0.210888	0.210888	0.642875
1450292_a_at	HORMA domain containing 1 /// similar to Nohma /// similar to HORMA domain containing 1	Hormad1 /// LOC667735 /// LOC675573	NM_026489		Mm.179050	ENSMUSG00000028109	NM_026489 /// XR_031856 /// XR_032380	2.84626	4.65989	-1.81363	1.81363	3.31864e-07	3.3094	3.58845	-0.279048	0.279048	0.22924
1457044_at	RIKEN cDNA 4732474O15 gene	4732474O15Rik	BB007136	238455	Mm.31376	ENSMUSG00000041886	XM_138397 /// XM_906766	2.9591	4.77154	-1.81244	1.81244	1.91011e-07	2.94849	3.72392	-0.775428	0.775428	0.00174907
1456704_at	RIKEN cDNA 9530010C24 gene	9530010C24Rik	BG069453	109279	---	---	---	2.49298	4.30531	-1.81232	1.81232	1.92039e-05	2.72711	3.11977	-0.392668	0.392668	0.202786
1417643_at	radial spoke head 1 homolog (Chlamydomonas)	Rsph1	NM_025290	22092	Mm.12743	ENSMUSG00000024033	NM_025290	2.69678	4.50705	-1.81028	1.81028	0.00621225	2.58383	3.67741	-1.09357	1.09357	0.0531523
1427538_at	zinc finger protein 369	Zfp369	AJ319726	170936	Mm.151546	ENSMUSG00000021514	NM_178364	2.3181	4.12822	-1.81012	1.81012	0.00177263	2.46095	2.79611	-0.335159	0.335159	0.46952
1416450_at	TAF8 RNA polymerase II, TATA box binding protein (TBP)-associated factorq	Taf8	NM_022015	63856	Mm.275901	ENSMUSG00000023980	NM_022015	3.26695	5.077	-1.81005	1.81005	0.00130641	3.48767	4.45937	-0.971706	0.971706	0.0378268
1445510_at	expressed sequence C79601	C79601	C79601	97969	---	---	---	2.35319	4.16298	-1.80979	1.80979	0.00201349	2.48759	2.95648	-0.468892	0.468892	0.321387
1448750_at	heart and neural crest derivatives expressed transcript 1	Hand1	U43714	15110	Mm.4746	ENSMUSG00000037335	NM_008213	2.57359	4.37948	-1.80588	1.80588	0.00193899	2.50015	3.04212	-0.541971	0.541971	0.250451
1449660_s_at	coronin, actin binding protein 1C	Coro1c	AW548837	23790	Mm.260158	ENSMUSG00000004530	NM_011779	3.75575	5.56159	-1.80584	1.80584	0.000253666	4.65074	4.95124	-0.3005	0.3005	0.426517
1437381_x_at	G protein-coupled receptor 172B	Gpr172b	BB236260	52710	Mm.28597	ENSMUSG00000022560	NM_029643	3.48394	5.28939	-1.80545	1.80545	8.4116e-05	4.57953	4.39584	0.183684	0.183684	0.590015
1443508_at	discs, large (Drosophila) homolog-associated protein 1	Dlgap1	BB131767	224997	Mm.311840	---	NM_027712 /// NM_177639	2.56503	4.36981	-1.80477	1.80477	0.000522125	2.60172	2.73353	-0.13181	0.13181	0.743443
1415978_at	tubulin, beta 3	Tubb3	NM_023279	22152	Mm.40068	ENSMUSG00000062380	NM_023279	2.55757	4.36211	-1.80454	1.80454	0.000403038	2.7369	3.19441	-0.457517	0.457517	0.250338
1425443_at	transcription factor AP-2, delta	Tcfap2d	AF421891	226896	Mm.244858	ENSMUSG00000042596	NM_153154	2.70287	4.50677	-1.8039	1.8039	9.06736e-07	2.75251	3.09356	-0.341048	0.341048	0.168585
1424909_at	leucine rich repeat containing 46	Lrrc46	BC022723	69297	Mm.250465	ENSMUSG00000020878	NM_027026	2.50766	4.31099	-1.80333	1.80333	0.000620153	2.58018	2.71653	-0.136343	0.136343	0.739193
1456091_at	SEC22 vesicle trafficking protein-like C (S. cerevisiae)	Sec22c	BB277237	215474	Mm.31421	ENSMUSG00000061536	NM_178677	2.47293	4.27615	-1.80322	1.80322	0.00263667	2.46931	2.61904	-0.149733	0.149733	0.755977
1448065_at	protoporphyrinogen oxidase	Ppox	AI464657	19044	Mm.266888	---	NM_008911	3.01967	4.81965	-1.79998	1.79998	8.22061e-05	3.42216	3.99913	-0.576972	0.576972	0.0983329
1441420_at	immunoglobulin superfamily, member 9	Igsf9	AU067686	93842	Mm.214530	---	NM_033608	2.92702	4.72649	-1.79946	1.79946	0.00474719	4.00417	4.3857	-0.381533	0.381533	0.46441
1427960_at	UDP glucuronosyltransferase 2 family, polypeptide B34	Ugt2b34	BC028826	100727	Mm.281844	ENSMUSG00000029260	NM_153598	2.78971	4.58885	-1.79914	1.79914	0.006468	3.00309	3.81024	-0.807146	0.807146	0.145542
1425836_a_at	LIM-domain containing, protein kinase	Limk1	U14166	16885	Mm.15409	ENSMUSG00000029674	NM_010717	3.10935	4.9061	-1.79675	1.79675	0.000428203	2.87177	3.92328	-1.05151	1.05151	0.0128141
1457149_at	tetratricopeptide repeat domain 22	Ttc22	BB005679	230576	Mm.41945	ENSMUSG00000034919	NM_177667	2.89086	4.68755	-1.79669	1.79669	0.0033428	2.71563	3.56242	-0.846785	0.846785	0.0970116
1444567_at	RIKEN cDNA 1700066J03 gene	1700066J03Rik	BB633562	67339	Mm.121929	---	---	2.86075	4.657	-1.79624	1.79624	8.81522e-05	2.79757	3.13574	-0.338172	0.338172	0.324505
1453427_at	casein kinase 2, alpha 1 polypeptide	Csnk2a1	AK011501	12995	Mm.298893	---	NM_007788	2.8707	4.66505	-1.79434	1.79434	1.54781e-06	3.16188	3.58509	-0.423209	0.423209	0.100673
1457029_at	RIKEN cDNA C030010B13 gene	C030010B13Rik	BI900155	77310	Mm.260590	---	---	3.80829	5.60203	-1.79374	1.79374	7.02629e-05	4.34178	4.06878	0.272993	0.272993	0.415137
1430450_at	ATP5S-like	Atp5sl	AK021146	66349	Mm.159956	ENSMUSG00000057229	NM_025504	2.65491	4.44837	-1.79346	1.79346	5.88598e-06	2.93873	3.05442	-0.115688	0.115688	0.67361
1425309_at	cation channel, sperm associated 2	Catsper2	AF411816	212670	Mm.384318	ENSMUSG00000033486	NM_153075	3.2425	5.03525	-1.79275	1.79275	0.00164106	3.22895	3.71731	-0.488363	0.488363	0.286412
1453879_at	RIKEN cDNA 1700016H13 gene	1700016H13Rik	AK006033	74218	Mm.159141	ENSMUSG00000029320	XM_132216 /// XM_908729 /// XM_921014	2.52026	4.31125	-1.79099	1.79099	2.7088e-06	2.55524	2.94147	-0.386225	0.386225	0.145851
1451181_at	transmembrane protein 121 /// similar to Transmembrane protein 121	LOC100047743 /// Tmem121	AF488729		Mm.313244	ENSMUSG00000049036	NM_153776 /// XM_001479300	2.24294	4.03284	-1.7899	1.7899	0.00163097	2.24624	2.3636	-0.117361	0.117361	0.794873
1454433_at	RIKEN cDNA 6330526H18 gene	6330526H18Rik	AK018221	76174	Mm.447939	---	---	2.64091	4.42956	-1.78865	1.78865	4.73624e-06	2.90535	3.66433	-0.758975	0.758975	0.00926405
1430037_at	sorting nexin family member 27	Snx27	AK017836	76742	Mm.28160	ENSMUSG00000028136	NM_001082484 /// NM_029721	3.03765	4.82566	-1.78801	1.78801	0.00397449	3.74005	3.80864	-0.0685935	0.0685935	0.891528
1418165_at	intelectin 1 (galactofuranose binding)	Itln1	NM_010584	16429	Mm.247426	ENSMUSG00000038209	NM_010584	2.31232	4.1002	-1.78788	1.78788	0.000670234	2.63964	3.44876	-0.809121	0.809121	0.0577646
1429704_at	Lrp2 binding protein	Lrp2bp	AK007202	67620	Mm.383914	ENSMUSG00000031637	NM_026278	2.78863	4.57381	-1.78518	1.78518	8.63207e-06	2.9675	3.39186	-0.424361	0.424361	0.140312
1450194_a_at	myeloblastosis oncogene	Myb	NM_033597	17863	Mm.52109	ENSMUSG00000019982	NM_010848	2.7422	4.52392	-1.78171	1.78171	1.04565e-06	3.14786	3.50631	-0.35845	0.35845	0.147669
1420712_a_at	hepsin	Hpn	NM_008281	15451	Mm.19182	ENSMUSG00000001249	NM_001110252 /// NM_008281	4.14216	5.9234	-1.78124	1.78124	0.00563784	4.16393	4.80971	-0.645778	0.645778	0.226829
1435496_at	RIKEN cDNA 5730469M10 gene	5730469M10Rik	AI429609	70564	Mm.27227	ENSMUSG00000021792	NM_027464	2.48102	4.26163	-1.78061	1.78061	0.000621553	2.88054	2.89978	-0.0192414	0.0192414	0.96201
1449369_at	transmembrane protease, serine 2	Tmprss2	NM_015775	50528	Mm.276145	ENSMUSG00000000385	NM_015775	3.75274	5.53269	-1.77995	1.77995	0.000291263	3.39281	3.98969	-0.596886	0.596886	0.121335
1453821_at	N-6 adenine-specific DNA methyltransferase 1 (putative)	N6amt1	BQ033064	67768	Mm.296532	ENSMUSG00000044442	NM_026366	3.12904	4.90786	-1.77883	1.77883	0.000247824	3.09767	3.34283	-0.245168	0.245168	0.508266
1422420_at	myoglobin	Mb	NM_013593	17189	Mm.404074	---	NM_013593	2.60245	4.38033	-1.77788	1.77788	0.00167133	2.72772	2.77843	-0.0507128	0.0507128	0.910147
1429432_at	BAT2 domain containing 1	Bat2d	BI083627	226562	Mm.245446	ENSMUSG00000040225	NM_001081290	2.78518	4.56238	-1.7772	1.7772	2.97079e-06	2.84314	3.26134	-0.4182	0.4182	0.116346
1449683_x_at	tubulin, beta 2a, pseudogene 2 /// similar to Tubulin beta chain (T beta-15)	LOC631582 /// Tubb2a-ps2	C79445		---	---	NR_003964 /// XR_031394 /// XR_034619	2.84921	4.62592	-1.77671	1.77671	3.09243e-08	3.01537	3.52925	-0.513887	0.513887	0.0134119
1443961_at	predicted gene, EG627488 /// predicted gene, EG667692 /// predicted gene, EG667695 /// similar to RNA and export factor binding protein 1-II	EG627488 /// EG667692 /// EG667695 /// LOC100043292	BG071029		Mm.441727	---	XM_001004017 /// XM_001004022 /// XM_001004029 /// XM_001004036 /// XM_001004045 /// XM_001480538 /// XM_001480542 /// XM_001480543 /// XM_902103	3.05228	4.82805	-1.77577	1.77577	0.00185146	2.86665	3.57947	-0.712815	0.712815	0.126684
1452219_at	transmembrane protein 63b /// similar to transmembrane protein 63b	LOC100047592 /// Tmem63b	AV032559		Mm.157904	ENSMUSG00000036026	NM_198167 /// XR_033779	3.89966	5.67341	-1.77375	1.77375	0.00497049	3.70047	3.92082	-0.220358	0.220358	0.66884
1432376_at	RIKEN cDNA 3830403N18 gene	3830403N18Rik	AK014417	70691	Mm.335676	---	NM_027510	2.77474	4.54829	-1.77355	1.77355	4.18972e-07	3.69061	3.53647	0.154141	0.154141	0.498504
1454202_a_at	RIKEN cDNA 1700061J05 gene	1700061J05Rik	AK006856	73376	Mm.73222	ENSMUSG00000062154	XM_181371 /// XM_911673	2.76276	4.53561	-1.77285	1.77285	0.00461361	3.08097	3.34592	-0.264949	0.264949	0.603569
1437340_x_at	gastrokine 1	Gkn1	AV081751	66283	Mm.46414	ENSMUSG00000030050	NM_025466	2.69993	4.46796	-1.76803	1.76803	2.91757e-05	2.61586	3.48241	-0.866548	0.866548	0.00881437
1441622_at	predicted gene, EG433023	EG433023	AV374024	433023	Mm.213009	---	XM_488780 /// XM_489685	2.38292	4.15014	-1.76721	1.76721	9.26624e-05	2.52516	2.60439	-0.0792215	0.0792215	0.813362
1432371_a_at	RIKEN cDNA 1700109K24 gene	1700109K24Rik	AK016913	74303	Mm.444304	---	---	2.77424	4.53751	-1.76327	1.76327	0.000223492	2.74169	3.02319	-0.281498	0.281498	0.439956
1429368_at	leucine-rich repeats and immunoglobulin-like domains 3	Lrig3	BB104671	320398	Mm.275586	---	NM_177152	2.65999	4.4218	-1.76181	1.76181	0.00658776	2.92145	3.13876	-0.217307	0.217307	0.68305
1431189_a_at	fumarylacetoacetate hydrolase domain containing 2A	Fahd2a	BI872590	68126	Mm.288676	ENSMUSG00000027371	NM_029629	2.75366	4.51517	-1.76152	1.76152	0.00126063	3.16752	3.51521	-0.347689	0.347689	0.423393
1456994_at	Ras association (RalGDS/AF-6) domain family 1	Rassf1	AU044980	56289	Mm.12091	ENSMUSG00000010067	NM_019713	2.7465	4.50789	-1.76139	1.76139	2.25254e-09	2.92345	3.24765	-0.324202	0.324202	0.0593865
1437936_at	RIKEN cDNA 6330534C20 gene	6330534C20Rik	AI428240	434778	Mm.23411	ENSMUSG00000073207	NM_001034059	2.87698	4.63715	-1.76017	1.76017	0.00034039	2.81909	3.7934	-0.974304	0.974304	0.0156189
1449499_at	homeo box A7	Hoxa7	NM_010455	15404	Mm.294826	ENSMUSG00000038236	NM_010455	2.28006	4.04002	-1.75997	1.75997	0.000830634	2.48426	3.23707	-0.752811	0.752811	0.0777847
1435840_x_at	similar to 2-cell-stage, variable group, member 3	LOC625360	AI452166	625360	Mm.327506	ENSMUSG00000079673	NM_001037925	2.76916	4.52771	-1.75856	1.75856	2.89739e-07	3.0161	3.44257	-0.426472	0.426472	0.0620275
1431253_s_at	TBC1 domain family, member 9	Tbc1d9	BF166521	71310	Mm.24031	ENSMUSG00000031709	NM_001111304 /// NM_027758	2.39819	4.1564	-1.75822	1.75822	0.00278298	2.56564	3.3713	-0.805661	0.805661	0.0985749
1430403_at	ubiquitin specific peptidase 32	Usp32	BF227850	237898	Mm.178524	---	NM_001029934	3.22422	4.98225	-1.75803	1.75803	0.00396832	4.09747	3.93541	0.162057	0.162057	0.743355
1449766_at	Synaptotagmin VI	Syt6	AV165454	54524	Mm.88818	---	NM_018800	2.63973	4.39617	-1.75644	1.75644	4.98935e-06	2.84089	3.22346	-0.382563	0.382563	0.158798
1430012_at	RIKEN cDNA 1110050K14 gene	1110050K14Rik	AK004221	68790	Mm.246916	---	---	2.71944	4.47579	-1.75636	1.75636	0.00174246	2.60959	3.05004	-0.440451	0.440451	0.328752
1425812_a_at	calcium channel, voltage-dependent, N type, alpha 1B subunit	Cacna1b	AF042317	12287	Mm.4424	ENSMUSG00000004113	NM_001042528 /// NM_007579	2.45752	4.21251	-1.755	1.755	7.72945e-07	2.52393	2.54034	-0.0164092	0.0164092	0.943921
1440469_at	predicted gene, ENSMUSG00000056509	ENSMUSG00000056509	BB615907	629141	Mm.229259	ENSMUSG00000056509	XM_001477255 /// XM_001477901	2.45807	4.21287	-1.7548	1.7548	3.05861e-05	2.43978	2.63663	-0.196853	0.196853	0.519033
1427632_x_at	decay accelerating factor 2	Daf2	AI326546	13137	Mm.436759	ENSMUSG00000026401	NM_007827	2.80777	4.56003	-1.75226	1.75226	1.30639e-08	2.85909	3.17158	-0.312488	0.312488	0.0952021
1421005_at	centrosomal protein 110	Cep110	BM239285	26920	Mm.231332	ENSMUSG00000057110	XM_981952	2.58997	4.3405	-1.75053	1.75053	0.00175267	3.03811	3.09609	-0.0579782	0.0579782	0.896322
1421761_a_at	BarH-like homeobox 2	Barx2	NM_013800	12023	Mm.261044	ENSMUSG00000032033	NM_013800	2.50866	4.25839	-1.74973	1.74973	0.00125468	2.40459	2.62517	-0.220582	0.220582	0.607375
1456184_at	transmembrane protein 63c	Tmem63c	BB084233	217733	Mm.110032	ENSMUSG00000034145	NM_172583	3.12713	4.87683	-1.7497	1.7497	0.00032164	3.02355	3.16841	-0.144866	0.144866	0.697294
1427282_a_at	frataxin	Fxn	AV007132	14297	Mm.7319	ENSMUSG00000059363	NM_008044	2.59372	4.34167	-1.74795	1.74795	1.1618e-05	2.72441	2.50194	0.222463	0.222463	0.431596
1423582_at	doublesex and mab-3 related transcription factor 1	Dmrt1	AL133300	50796	Mm.391208	ENSMUSG00000024837	NM_015826	2.66919	4.41712	-1.74793	1.74793	4.8116e-05	2.60723	2.84117	-0.233943	0.233943	0.458965
1443569_at	RIKEN cDNA 4930430E16 gene	4930430E16Rik	BB214806	73873	Mm.252406	ENSMUSG00000049811	NM_028672	4.29073	6.03832	-1.74759	1.74759	0.0011705	4.54376	5.3199	-0.776141	0.776141	0.0776866
1424178_at	transmembrane protein 38A	Tmem38a	BC014728	74166	Mm.212927	ENSMUSG00000031791	NM_144534	2.38815	4.13292	-1.74478	1.74478	3.54313e-05	2.39527	2.45749	-0.0622136	0.0622136	0.838782
1437075_at	FERM domain containing 3	Frmd3	BB099015	242506	Mm.221597	ENSMUSG00000049122	NM_172869	2.67998	4.42314	-1.74316	1.74316	2.14492e-05	2.69564	2.98036	-0.284714	0.284714	0.337166
1426134_at	triadin	Trdn	AF223415	76757	Mm.338508	---	XM_483890 /// XM_906658	2.63339	4.37543	-1.74204	1.74204	2.5398e-08	2.91225	3.16863	-0.256378	0.256378	0.180206
1431436_a_at	katanin p60 subunit A-like 2	Katnal2	AK017114	71206	Mm.35803	ENSMUSG00000025420	NM_027721	2.52308	4.26402	-1.74094	1.74094	0.00930267	2.87292	3.3882	-0.515271	0.515271	0.355802
1437293_x_at	uronyl-2-sulfotransferase	Ust	BB561487	338362	Mm.41163	ENSMUSG00000047712	NM_177387	2.63438	4.37468	-1.7403	1.7403	4.94845e-07	3.01562	3.32922	-0.313594	0.313594	0.172028
1424459_at	lysophosphatidylcholine acyltransferase 1	Lpcat1	BG068664	210992	Mm.284649	ENSMUSG00000021608	NM_145376	4.00418	5.74303	-1.73886	1.73886	0.00105895	4.08631	4.44682	-0.360508	0.360508	0.391812
1432822_at	RIKEN cDNA 4930557B21 gene	4930557B21Rik	BB015975	75308	Mm.108657	---	---	2.58031	4.31916	-1.73885	1.73885	0.000725857	2.58392	2.7063	-0.122374	0.122374	0.760417
1440144_x_at	hypothetical protein C330046E03	C330046E03	BB821700	328468	---	---	---	4.03338	5.77058	-1.7372	1.7372	0.00258672	4.90741	5.70131	-0.7939	0.7939	0.0965637
1442308_at	SET and MYND domain containing 4	Smyd4	AW538800	319822	Mm.340377	ENSMUSG00000018809	NM_001102611 /// NM_177009	3.47981	5.21675	-1.73694	1.73694	0.000195249	3.38068	3.94512	-0.56444	0.56444	0.119249
1429780_at	coiled-coil domain containing 39	Ccdc39	AK014839	51938	Mm.465442	ENSMUSG00000027676	NM_026222	2.7014	4.43823	-1.73683	1.73683	5.93982e-07	2.96968	3.30113	-0.331454	0.331454	0.153724
1453210_at	RIKEN cDNA 5730507C01 gene	5730507C01Rik	AK017753	236366	Mm.352227	---	NM_001033157	2.79291	4.5294	-1.73649	1.73649	0.00088768	4.17602	4.1043	0.0717151	0.0717151	0.860847
1447483_s_at	Small nucleolar RNA host gene (non-protein coding) 7	Snhg7	AV011566	72091	Mm.27103	---	---	3.6811	5.41756	-1.73646	1.73646	0.00145086	3.67837	3.72496	-0.0465909	0.0465909	0.914078
1420860_at	integrin alpha 9	Itga9	NM_133721	104099	Mm.335520	ENSMUSG00000039115	NM_133721	2.93975	4.67563	-1.73588	1.73588	9.26677e-06	3.17393	3.62772	-0.453792	0.453792	0.10837
1417473_a_at	phosphopantothenoylcysteine synthetase /// similar to Phosphopantothenate--cysteine ligase (Phosphopantothenoylcysteine synthetase) (PPC synthetase) /// similar to Phosphopantothenoylcysteine synthetase	LOC634682 /// LOC667114 /// Ppcs	NM_026494		Mm.27245	ENSMUSG00000028636	NM_026494 /// XR_032140 /// XR_032922	2.57765	4.31126	-1.73361	1.73361	1.44591e-07	2.74598	3.23361	-0.487631	0.487631	0.0262969
1417956_at	cell death-inducing DNA fragmentation factor, alpha subunit-like effector A	Cidea	NM_007702	12683	Mm.449	ENSMUSG00000024526	NM_007702	2.50922	4.24241	-1.73319	1.73319	0.00208296	2.50904	2.64922	-0.14018	0.14018	0.755421
1435737_a_at	nuclear distribution gene E homolog 1 (A nidulans)	Nde1	BQ032232	67203	Mm.24105	ENSMUSG00000022678	NM_023317	3.70441	5.43503	-1.73062	1.73062	0.00794286	3.45335	3.71877	-0.265426	0.265426	0.621621
1449943_at	LFNG O-fucosylpeptide 3-beta-N-acetylglucosaminyltransferase	Lfng	NM_008494	16848	Mm.12834	ENSMUSG00000029570	NM_008494	2.41537	4.1448	-1.72944	1.72944	0.000286458	2.47915	2.62101	-0.141859	0.141859	0.696792
1416196_at	ribosomal protein SA	Rpsa	NM_011029	16785	Mm.4071	ENSMUSG00000032518	NM_011029	2.54423	4.27313	-1.72891	1.72891	3.80625e-07	2.85594	2.96384	-0.107902	0.107902	0.623937
1448093_s_at	expressed sequence C77405	C77405	BG065918	98108	---	---	---	2.74224	4.46907	-1.72683	1.72683	1.18087e-05	3.03604	3.62621	-0.590175	0.590175	0.0429107
1439190_at	forkhead-associated (FHA) phosphopeptide binding domain 1	Fhad1	AW537651	329977	Mm.387697	ENSMUSG00000051435	NM_028429	3.26608	4.99102	-1.72494	1.72494	3.33476e-06	3.32538	3.4587	-0.133327	0.133327	0.599636
1440376_at	F-box protein 41	Fbxo41	AI747062	330369	Mm.38777	ENSMUSG00000047013	NM_001001160	2.72912	4.45301	-1.72388	1.72388	3.90673e-05	2.58205	2.83622	-0.254167	0.254167	0.407428
1415750_at	transducin (beta)-like 3	Tbl3	BC019504	213773	Mm.100353	ENSMUSG00000040688	NM_145396	3.16105	4.88329	-1.72224	1.72224	0.000217919	3.201	3.44719	-0.246183	0.246183	0.487667
1430181_at	H1 histone family, member N, testis-specific	H1fnt	AK006402	70069	Mm.107718	ENSMUSG00000048077	NM_027304	2.81531	4.53738	-1.72207	1.72207	0.00247052	2.91568	3.20469	-0.289015	0.289015	0.52807
1442923_at	PTK6 protein tyrosine kinase 6	Ptk6	AV240908	20459	Mm.4497	ENSMUSG00000038751	NM_009184	2.55182	4.27331	-1.72148	1.72148	1.63776e-07	2.93795	3.20625	-0.268298	0.268298	0.203836
1449248_at	chloride channel 2	Clcn2	NM_009900	12724	Mm.177761	ENSMUSG00000022843	NM_009900	2.6093	4.32923	-1.71994	1.71994	0.00124813	2.64315	2.77477	-0.131628	0.131628	0.754501
1421754_at	cDNA sequence AY036118	AY036118	NM_133243	170798	---	---	XR_002323 /// XR_004526	6.04294	7.75917	-1.71623	1.71623	0.00135203	7.56532	7.25131	0.314016	0.314016	0.461048
1425998_at	synaptotagmin-like 4	Sytl4	BC026819	27359	Mm.38674	ENSMUSG00000031255	NM_013757	2.71977	4.43577	-1.716	1.716	5.09948e-06	2.86258	3.20195	-0.339372	0.339372	0.199626
1449767_x_at	synaptotagmin VI	Syt6	AV165454	54524	Mm.88818	ENSMUSG00000027849	NM_018800	2.36423	4.07975	-1.71553	1.71553	7.18668e-08	2.43764	2.85242	-0.414786	0.414786	0.0439633
1436658_at	RIKEN cDNA B130024G19 gene	B130024G19Rik	AI132334	434198	Mm.389911	ENSMUSG00000062383	XR_035339 /// XR_035360	3.0639	4.77791	-1.71401	1.71401	3.14702e-05	3.36585	3.45636	-0.090514	0.090514	0.761123
1457703_at	calcium channel, voltage-dependent, alpha 2/delta subunit 4	Cacna2d4	BE952838	319734	Mm.440773	ENSMUSG00000041460	NM_001033382	3.28326	4.99505	-1.71179	1.71179	0.00461114	3.71005	4.23284	-0.522792	0.522792	0.293266
1456010_x_at	hairy and enhancer of split 5 (Drosophila)	Hes5	BB561515	15208	Mm.137268	ENSMUSG00000048001	NM_010419	2.67763	4.38898	-1.71135	1.71135	4.24092e-07	3.14172	3.33171	-0.189984	0.189984	0.389217
1423979_a_at	solute carrier family 25 (mitochondrial carrier, palmitoylcarnitine transporter), member 29	Slc25a29	BC006711	214663	Mm.266264	ENSMUSG00000021265	NM_181328	3.3177	5.02693	-1.70923	1.70923	0.0053088	2.98372	3.63771	-0.653986	0.653986	0.199352
1433168_x_at	RIKEN cDNA 5830456J23 gene	5830456J23Rik	AK018017	76105	---	---	---	2.59635	4.3052	-1.70884	1.70884	1.77242e-08	3.17002	3.35898	-0.188959	0.188959	0.299713
1456977_at	Sterile alpha motif domain containing 11	Samd11	BB281406	231004	Mm.406833	---	NM_001110516 /// NM_173736	3.7296	5.43762	-1.70802	1.70802	0.000319018	3.67503	3.80186	-0.126837	0.126837	0.726886
1451822_a_at	secernin 2	Scrn2	BC021346	217140	Mm.46189	ENSMUSG00000020877	NM_146027	2.60109	4.30909	-1.708	1.708	0.000200493	2.76555	3.28561	-0.520056	0.520056	0.143956
1423171_at	G-protein coupled receptor 88	Gpr88	BE947345	64378	Mm.40025	ENSMUSG00000068696	NM_022427	2.76799	4.47489	-1.70691	1.70691	0.000289417	3.00843	3.87238	-0.863949	0.863949	0.0235202
1457396_at	similar to ventral anterior homeobox-containing protein 1	LOC100045013	BB444165	100045013	---	---	XM_001473505	2.45972	4.16655	-1.70683	1.70683	0.000103912	2.65015	2.61534	0.0348042	0.0348042	0.915277
1457604_x_at	cytochrome P450, family 11, subfamily a, polypeptide 1	Cyp11a1	BM200878	13070	Mm.302865	ENSMUSG00000032323	NM_019779	2.74539	4.45167	-1.70629	1.70629	2.37989e-08	2.95597	3.09124	-0.135269	0.135269	0.462123
1420043_s_at	THO complex 1	Thoc1	AW107924	225160	Mm.219648	ENSMUSG00000024287	NM_153552	3.09274	4.79851	-1.70577	1.70577	0.000859598	4.34906	4.06467	0.284393	0.284393	0.480023
1452098_at	CTF18, chromosome transmission fidelity factor 18 homolog (S. cerevisiae)	Chtf18	BM233289	214901	Mm.102540	ENSMUSG00000019214	NM_145409	3.22913	4.93473	-1.70559	1.70559	0.000112231	3.37719	3.46012	-0.0829265	0.0829265	0.801186
1431565_at	RIKEN cDNA 4930511J24 gene	4930511J24Rik	AK015759	74714	Mm.399250	---	---	2.43289	4.13804	-1.70514	1.70514	0.00223224	2.69764	2.72198	-0.0243415	0.0243415	0.95647
1439007_at	asparagine-linked glycosylation 6 homolog (yeast, alpha-1,3,-glucosyltransferase)	Alg6	BB284309	320438	Mm.32408	ENSMUSG00000073792	NM_001081264	2.90722	4.61137	-1.70414	1.70414	3.93996e-06	2.97037	3.10805	-0.137685	0.137685	0.5877
1433855_at	4-aminobutyrate aminotransferase	Abat	BF462185	268860	Mm.259315	ENSMUSG00000057880	NM_172961	2.80731	4.51062	-1.70331	1.70331	8.34156e-07	2.72672	3.17499	-0.448262	0.448262	0.0588541
1452481_at	phospholipase C, beta 2	Plcb2	BC019788	18796	Mm.215156	ENSMUSG00000040061	NM_177568	2.90438	4.6061	-1.70172	1.70172	0.000269525	3.44893	3.5274	-0.0784761	0.0784761	0.825405
1426770_at	peroxisome biogenesis factor 5	Pex5	AJ416473	19305	Mm.22418	ENSMUSG00000005069	NM_008995 /// NM_175933	2.54615	4.24691	-1.70076	1.70076	0.00584025	2.90927	3.87003	-0.96076	0.96076	0.0668932
1422723_at	stimulated by retinoic acid gene 6	Stra6	NM_009291	20897	Mm.10801	ENSMUSG00000032327	NM_009291	2.51522	4.21561	-1.70039	1.70039	0.000168866	3.20665	3.55816	-0.35151	0.35151	0.307381
1426151_a_at	syntaxin 3	Stx3	D29799	20908	Mm.272264	ENSMUSG00000041488	NM_001025307 /// NM_011502 /// NM_152220	3.37617	5.07647	-1.7003	1.7003	7.30283e-05	3.07103	3.74301	-0.671978	0.671978	0.0428249
1433083_at	RIKEN cDNA 4930448K20 gene	4930448K20Rik	AK015422	74662	---	---	NR_004448	2.51089	4.21038	-1.69948	1.69948	4.00007e-05	2.8099	3.03421	-0.224309	0.224309	0.458469
1432560_at	RIKEN cDNA 1700127D06 gene	1700127D06Rik	AK007298	76999	Mm.195787	ENSMUSG00000060161	NM_029831	2.70664	4.40392	-1.69728	1.69728	3.69218e-05	3.49836	2.98871	0.50965	0.50965	0.098006
1435628_x_at	cDNA sequence BC005512 /// hypothetical protein LOC629242 /// predicted gene, EG641366	BC005512 /// EG641366 /// LOC629242	AW763751		Mm.464102	---	XM_001004574 /// XM_001004576 /// XM_001004579 /// XM_001479180 /// XM_001480210 /// XM_974872 /// XM_978412 /// XM_989008	3.02647	4.72364	-1.69716	1.69716	0.000493745	3.74469	4.09382	-0.349136	0.349136	0.357992
1429677_at	RIKEN cDNA 1700056E22 gene	1700056E22Rik	AK006811	73363	Mm.50115	ENSMUSG00000044854	XM_484951	2.90914	4.60578	-1.69664	1.69664	4.61467e-06	3.2858	3.64184	-0.356044	0.356044	0.171585
1449487_at	coiled-coil domain containing 70	Ccdc70	NM_026459	67929	Mm.60688	ENSMUSG00000017049	NM_026459	2.5822	4.2787	-1.6965	1.6965	0.000179422	2.67725	2.83825	-0.160999	0.160999	0.638008
1429181_at	RIKEN cDNA 1700009P17 gene	1700009P17Rik	AK005804	75472	Mm.32760	ENSMUSG00000026649	NM_001081275	2.50556	4.20177	-1.69622	1.69622	0.00532414	3.64955	2.76761	0.88194	0.88194	0.086012
1458621_at	WD repeat domain 78	Wdr78	AI452215	242584	Mm.374877	---	NM_146254	2.52796	4.22353	-1.69558	1.69558	0.000311004	2.55728	2.95097	-0.393697	0.393697	0.279483
1432539_a_at	nucleoporin 54	Nup54	AK014260	269113	Mm.275289	ENSMUSG00000034826	NM_183392	2.57452	4.26842	-1.6939	1.6939	0.00125024	2.98143	3.20264	-0.221204	0.221204	0.594487
1418306_at	crystallin, beta B1	Crybb1	NM_023695	12960	Mm.29488	ENSMUSG00000029343	NM_023695	3.08135	4.77412	-1.69277	1.69277	0.00240838	3.19959	3.37848	-0.178889	0.178889	0.68942
1445266_at	Excision repair cross-complementing rodent repair deficiency, complementation group 1	Ercc1	AW538163	13870	Mm.280913	---	NM_007948	2.42278	4.11549	-1.69271	1.69271	9.88139e-06	2.71175	2.85004	-0.138297	0.138297	0.607868
1430498_at	RIKEN cDNA 9130009I01 gene	9130009I01Rik	AI448485	71594	---	---	---	2.87155	4.56344	-1.69188	1.69188	0.000232633	3.13459	3.30749	-0.172896	0.172896	0.62094
1419822_at	Eukaryotic translation initiation factor 3, subunit E	Eif3e	AI747163	16341	Mm.289992	---	NM_008388	3.32911	5.01996	-1.69084	1.69084	0.00243357	3.35649	4.36545	-1.00896	1.00896	0.0324056
1422695_at	tweety homolog 1 (Drosophila)	Ttyh1	NM_021324	57776	Mm.29729	---	NM_001001454 /// NM_001109765 /// NM_021324	2.95553	4.64528	-1.68975	1.68975	0.00190339	4.15863	3.83893	0.319697	0.319697	0.4637
1423379_at	nuclear factor of activated T-cells, cytoplasmic, calcineurin-dependent 4	Nfatc4	BF227641	73181	Mm.27908	ENSMUSG00000023411	NM_023699	2.79087	4.48056	-1.6897	1.6897	0.00268699	2.53782	3.15156	-0.613733	0.613733	0.183517
1422409_at	hairy and enhancer of split 3 (Drosophila)	Hes3	NM_008237	15207	Mm.3516	ENSMUSG00000028946	NM_008237	2.22397	3.91115	-1.68718	1.68718	2.97768e-05	2.25326	2.30677	-0.0535055	0.0535055	0.85441
1443525_at	Developing brain homeobox 2	Dbx2	BB125520	223843	Mm.152937	---	NM_207533	2.6683	4.35443	-1.68614	1.68614	7.22897e-08	3.37	3.64991	-0.279913	0.279913	0.156591
1444692_at	EST AI316844	AI316844	BB295954	30919	---	---	---	3.03318	4.71775	-1.68458	1.68458	4.46131e-06	3.68435	3.91685	-0.232497	0.232497	0.361611
1421682_a_at	t-complex-associated testis expressed 3 /// similar to T-complex-associated testis-expressed 4 /// similar to t-complex-associated testis expressed 3	LOC100041586 /// LOC100041639 /// Tcte3	NM_011560		Mm.458246	ENSMUSG00000036648 /// ENSMUSG00000079707 /// ENSMUSG00000079710	NM_011560 /// NM_198104 /// XM_001477686 /// XM_001477697 /// XM_001477804 /// XM_001477817	3.03948	4.72378	-1.6843	1.6843	7.50786e-07	3.10812	3.52003	-0.411915	0.411915	0.0756348
1419240_at	testis expressed gene 14	Tex14	NM_031386	83560	Mm.440758	ENSMUSG00000010342	NM_031386	2.61507	4.29878	-1.68371	1.68371	0.00463974	2.73592	3.47084	-0.734926	0.734926	0.138407
1458745_at	DNA segment, Chr 18, ERATO Doi 201, expressed	D18Ertd201e	BG066288	52511	---	---	---	2.71006	4.39053	-1.68047	1.68047	0.00239938	3.27381	3.99526	-0.721455	0.721455	0.114001
1432283_at	RIKEN cDNA 4930417G10 gene	4930417G10Rik	AK015158	74855	Mm.269534	---	NM_029107	2.80949	4.48908	-1.6796	1.6796	4.2951e-11	2.90316	3.08248	-0.179324	0.179324	0.167716
1440798_x_at	Leucine rich repeat containing 6 (testis)	Lrrc6	AV039925	54562	Mm.244890	---	NM_019457	2.55696	4.23573	-1.67877	1.67877	0.000389466	2.61689	3.29485	-0.677963	0.677963	0.07243
1434100_x_at	Peroxisome proliferative activated receptor, gamma, coactivator 1 alpha	Ppargc1a	BB752393	19017	Mm.441196	---	NM_008904	2.50239	4.17858	-1.67619	1.67619	0.000364159	2.8703	3.36229	-0.491994	0.491994	0.1813
1445120_at	expressed sequence AU021977	AU021977	BG068102	104950	---	---	---	2.80932	4.48121	-1.67189	1.67189	7.59889e-07	3.10064	3.27715	-0.176513	0.176513	0.429826
1437890_at	RIKEN cDNA 1500005I02 gene	1500005I02Rik	BE951353	72014	Mm.38347	---	NM_028055	2.19273	3.86408	-1.67135	1.67135	0.000333268	2.29241	2.86487	-0.572457	0.572457	0.118442
1430872_at	RIKEN cDNA 4930412O13 gene	4930412O13Rik	AK015124	381347	Mm.441450	ENSMUSG00000025783 /// ENSMUSG00000075535	XR_035725 /// XR_035727	2.97511	4.64414	-1.66903	1.66903	0.000710106	3.22321	3.44135	-0.218145	0.218145	0.57131
1439370_x_at	splicing factor 3b, subunit 5	Sf3b5	AV167809	66125	Mm.29743	ENSMUSG00000078348	NM_175102	2.84407	4.51248	-1.66841	1.66841	1.02229e-05	3.19698	3.23497	-0.0379949	0.0379949	0.886239
1419408_at	sine oculis-related homeobox 6 homolog (Drosophila)	Six6	AF050130	20476	Mm.57138	ENSMUSG00000021099	NM_011384	2.48332	4.15147	-1.66815	1.66815	3.37486e-12	2.44933	2.56063	-0.111303	0.111303	0.320712
1429992_at	spermatogenesis associated glutamate (E)-rich protein 4b	Speer4b	AK006975	73526	Mm.389608	ENSMUSG00000048703	NM_028561	2.62821	4.29607	-1.66785	1.66785	5.78996e-06	3.22845	3.24577	-0.0173199	0.0173199	0.945767
1453604_a_at	Hbs1-like (S. cerevisiae)	Hbs1l	AK012856	56422	Mm.25527	ENSMUSG00000019977 /// ENSMUSG00000053830	NM_001042593 /// NM_019702	3.10146	4.7683	-1.66683	1.66683	3.25748e-05	3.21737	3.95122	-0.733853	0.733853	0.0178881
1426809_at	RIKEN cDNA C430004E15 gene	C430004E15Rik	BF582414	97031	Mm.308539	ENSMUSG00000048707	NM_175286	3.51783	5.18423	-1.6664	1.6664	0.000682442	3.48473	3.88829	-0.403563	0.403563	0.29652
1442040_at	transmembrane protein 125	Tmem125	AW060767	230678	Mm.23639	---	NM_172383	2.75501	4.42077	-1.66575	1.66575	4.14107e-06	3.06945	3.39758	-0.328134	0.328134	0.194935
1429675_at	RIKEN cDNA 1700023A16 gene	1700023A16Rik	AK006257	69371	Mm.252733	ENSMUSG00000030292	XM_132958 /// XM_909859 /// XR_030772	3.0794	4.74509	-1.66569	1.66569	0.00101142	3.10562	3.8262	-0.720579	0.720579	0.0805477
1423506_a_at	neuronatin	Nnat	AV218841	18111	Mm.233903	ENSMUSG00000067786	NM_010923 /// NM_180960	2.84421	4.50893	-1.66472	1.66472	0.0016869	2.88218	3.68797	-0.805793	0.805793	0.0659319
1433255_at	RIKEN cDNA 8430437B07 gene	8430437B07Rik	AK018468	71507	---	---	---	3.28496	4.94948	-1.66452	1.66452	0.00359035	3.30202	3.95285	-0.650832	0.650832	0.168214
1434803_a_at	syncollin	Sycn	AV050299	68416	Mm.25210	ENSMUSG00000047314	NM_026716	2.48648	4.15055	-1.66408	1.66408	0.000436879	2.50293	2.67133	-0.168393	0.168393	0.644737
1439793_at	gap junction protein, alpha 3	Gja3	BM125285	14611	Mm.393732	---	NM_016975	2.69346	4.35751	-1.66405	1.66405	1.11213e-05	2.87914	3.25367	-0.374534	0.374534	0.169193
1427851_x_at	immunoglobulin heavy chain (J558 family)	Igh-VJ558	AF065324	16061	Mm.304472	---	---	2.50063	4.1646	-1.66396	1.66396	5.57277e-05	2.89245	3.50424	-0.611792	0.611792	0.0529126
1441563_at	RIKEN cDNA 2410017P07 gene	2410017P07Rik	BB228319	103268	Mm.338605	---	NM_026643	3.15541	4.81912	-1.66371	1.66371	0.00351633	3.23328	3.29127	-0.0579882	0.0579882	0.89981
1444251_x_at	DNA segment, Chr 4, ERATO Doi 111, expressed	D4Ertd111e	C77843	52427	---	---	---	2.84281	4.50449	-1.66169	1.66169	1.30866e-05	3.23595	3.23914	-0.00318791	0.00318791	0.990558
1430374_at	solute carrier family 25, member 37	Slc25a37	AK019700	67712	Mm.293635	---	NM_026331	2.41178	4.07299	-1.66121	1.66121	7.10647e-09	2.44562	2.74324	-0.297625	0.297625	0.0833511
1450368_a_at	protein phosphatase 3, regulatory subunit B, alpha isoform (calcineurin B, type I)	Ppp3r1	NM_024459	19058	Mm.41840	ENSMUSG00000033953	NM_024459	2.9278	4.58705	-1.65925	1.65925	1.2431e-05	3.06366	3.84758	-0.783916	0.783916	0.00724941
1433877_at	RIKEN cDNA 4732473B16 gene	4732473B16Rik	BB407092	100342	Mm.204656	ENSMUSG00000046694	NM_175307	2.95368	4.61262	-1.65894	1.65894	6.23586e-07	3.21245	3.48957	-0.277119	0.277119	0.210727
1438327_at	Zinc finger protein 533	Zfp533	BE981788	241494	Mm.126649	---	NM_178723	3.04399	4.70185	-1.65786	1.65786	0.0027356	3.10784	3.36261	-0.254769	0.254769	0.568007
1457541_at	A kinase (PRKA) anchor protein 14	Akap14	BB019018	434756	Mm.467256	ENSMUSG00000036551	NM_001033785	2.82427	4.48064	-1.65637	1.65637	0.000342265	3.11881	3.59492	-0.476111	0.476111	0.187581
1454124_at	RIKEN cDNA 1700067K01 gene	1700067K01Rik	AK006917	73453	Mm.390106	ENSMUSG00000046408	NM_183097	2.59983	4.25578	-1.65595	1.65595	0.000703004	2.50231	2.8551	-0.352792	0.352792	0.358535
1455802_x_at	anterior gradient 2 (Xenopus laevis)	Agr2	AV066597	23795	Mm.7244	ENSMUSG00000020581	NM_011783	2.70671	4.36236	-1.65565	1.65565	2.20894e-08	2.90867	3.31324	-0.404563	0.404563	0.0302016
1429306_at	leucine zipper and CTNNBIP1 domain containing	Lzic	AK007657	69151	Mm.332085	ENSMUSG00000028990	NM_026963	4.59171	6.24671	-1.655	1.655	0.00112054	4.8303	5.1177	-0.287396	0.287396	0.474814
1446120_at	U2AF homology motif (UHM) kinase 1	Uhmk1	BB436278	16589	Mm.389214	---	NM_010633	2.58888	4.24382	-1.65493	1.65493	0.00326599	2.74492	3.04258	-0.297662	0.297662	0.5139
1433673_at	RIKEN cDNA E130309D14 gene	E130309D14Rik	BG069691	432582	Mm.274369	ENSMUSG00000069814	NM_001013784	2.66758	4.32124	-1.65366	1.65366	0.0006852	2.86239	3.72206	-0.859669	0.859669	0.0316782
1443506_at	potassium channel tetramerisation domain containing 2 /// similar to KIAA0176	Kctd2 /// LOC100046153	BB446406		Mm.276299	ENSMUSG00000016940	NM_183285 /// XM_001475683	2.43374	4.08706	-1.65332	1.65332	0.00045116	2.46734	3.07758	-0.610233	0.610233	0.103273
1459935_at	EST AA517562	AA517562	AA516937	57880	---	---	---	2.51958	4.17283	-1.65324	1.65324	2.34034e-05	2.89135	2.93955	-0.0482025	0.0482025	0.863483
1458310_at	RIKEN cDNA A230056J06 gene	A230056J06Rik	BB309685	319469	Mm.437992	---	---	2.69273	4.34248	-1.64975	1.64975	1.74251e-05	2.73131	2.99604	-0.26473	0.26473	0.337946
1416898_a_at	interferon regulatory factor 3	Irf3	NM_016849	54131	Mm.3960	ENSMUSG00000003184	NM_016849	2.71504	4.36329	-1.64825	1.64825	7.26376e-05	2.71041	3.2287	-0.518298	0.518298	0.101093
1457606_x_at	expressed sequence AU015228	AU015228	BB711461	99169	Mm.404938	ENSMUSG00000074804	NM_001033197	2.40346	4.05169	-1.64823	1.64823	0.000830866	2.53685	2.93028	-0.393434	0.393434	0.313106
1451454_at	protocadherin 20	Pcdh20	BB528056	219257	Mm.128861	ENSMUSG00000050505	NM_178685	2.6005	4.2479	-1.64741	1.64741	2.84389e-06	2.66226	3.02362	-0.361356	0.361356	0.140662
1447570_s_at	RIKEN cDNA A430106A12 gene	A430106A12Rik	BB119963	68164	Mm.443664	---	---	2.37252	4.01961	-1.64709	1.64709	0.00162599	3.0924	2.46829	0.624112	0.624112	0.142417
1428679_s_at	RIKEN cDNA 0610010K14 gene	0610010K14Rik	AK003842	104457	Mm.39265	ENSMUSG00000020831	NM_026757	3.2239	4.87042	-1.64652	1.64652	0.000123488	3.02875	3.3717	-0.342945	0.342945	0.29065
1440911_at	collagen, type XXIII, alpha 1	Col23a1	AI429655	237759	Mm.154093	ENSMUSG00000063564	NM_153393	2.57192	4.21809	-1.64617	1.64617	4.99003e-05	2.47425	2.75249	-0.278231	0.278231	0.352895
1447536_at	LysM, putative peptidoglycan-binding, domain containing 2	Lysmd2	AI846432	70082	Mm.19119	---	NM_027309	3.39524	5.04122	-1.64598	1.64598	0.000223959	3.84928	4.00003	-0.150754	0.150754	0.656303
1439112_at	RIKEN cDNA 2810442I21 gene	2810442I21Rik	BE456545	72735	Mm.268598	---	XM_001476659 /// XM_001476701 /// XM_001476716 /// XM_001479171 /// XM_001479191 /// XM_001479196 /// XM_901424 /// XM_922379	2.93861	4.58335	-1.64474	1.64474	0.00164718	3.22396	3.649	-0.425033	0.425033	0.311459
1438189_s_at	erythrocyte protein band 4.9	Epb4.9	BB492312	13829	Mm.210863	ENSMUSG00000022099	NM_013514	2.62867	4.27042	-1.64175	1.64175	3.88619e-06	2.98136	3.46047	-0.479101	0.479101	0.0592364
1445871_at	expressed sequence AI315376	AI315376	AI315376	102029	---	---	---	2.62037	4.26102	-1.64066	1.64066	0.00020808	2.63181	2.71484	-0.0830355	0.0830355	0.804145
1453277_at	RIKEN cDNA 3021401N23 gene	3021401N23Rik	BB258239	70680	Mm.149413	---	XM_001472916 /// XM_001474795	2.66753	4.30719	-1.63966	1.63966	0.000218511	2.82434	3.11989	-0.29555	0.29555	0.383151
1427217_at	zinc finger protein 455	Zfp455	AV172851	218311	Mm.82396	ENSMUSG00000051037	NM_001048204	2.63263	4.27154	-1.63891	1.63891	4.02983e-07	2.8264	3.11966	-0.293256	0.293256	0.169488
1437702_at	transglutaminase 6	Tgm6	BB151226	241636	Mm.83437	ENSMUSG00000027403	NM_177726	2.68669	4.32405	-1.63736	1.63736	1.30268e-09	2.93791	3.42205	-0.484144	0.484144	0.00332419
1430714_at	RIKEN cDNA 4930451C15 gene	4930451C15Rik	BG072204	74685	Mm.38634	ENSMUSG00000022759	NM_029053	3.16921	4.80515	-1.63595	1.63595	7.13336e-05	3.34218	4.05553	-0.713352	0.713352	0.0265954
1447821_at	RIKEN cDNA 1700051K22 gene	1700051K22Rik	AV207046	73417	---	---	---	2.90184	4.53753	-1.63569	1.63569	0.000322226	3.94752	3.20977	0.737746	0.737746	0.0431106
1436815_x_at	RIKEN cDNA 1810010D01 gene	1810010D01Rik	AV076187	381935	Mm.443386	---	XR_002364 /// XR_005188	2.72104	4.35659	-1.63556	1.63556	0.000510172	2.87823	3.11578	-0.237549	0.237549	0.515675
1456332_at	transmembrane protein 17	Tmem17	AV290482	103765	Mm.221274	ENSMUSG00000049904	NM_153596	3.04715	4.68042	-1.63328	1.63328	4.83452e-07	3.30769	3.38014	-0.0724526	0.0724526	0.731109
1439376_x_at	cyclin D binding myb-like transcription factor 1	Dmtf1	BB357590	23857	Mm.22480	---	NM_001110327 /// NM_011806	2.67832	4.31145	-1.63313	1.63313	0.000105032	2.84348	2.9697	-0.126224	0.126224	0.687566
1456428_at	chemokine (C-X-C motif) ligand 15	Cxcl15	AV022238	20309	Mm.64326	ENSMUSG00000029375	NM_011339	2.80228	4.43497	-1.6327	1.6327	0.0062361	2.89495	3.14688	-0.251924	0.251924	0.607097
1426811_at	protein phosphatase 2, regulatory subunit B (B56), beta isoform	Ppp2r5b	BB080065	225849	Mm.118076	ENSMUSG00000024777	NM_198168	3.33846	4.97064	-1.63219	1.63219	0.00191759	3.09233	3.80256	-0.710238	0.710238	0.100636
1435495_at	adenosine A1 receptor	Adora1	BE630294	11539	Mm.298908	ENSMUSG00000042429	NM_001008533 /// NM_001039510	2.51573	4.14694	-1.63121	1.63121	0.000115224	2.6683	2.84923	-0.180924	0.180924	0.567747
1428266_at	myosin, light polypeptide 3	Myl3	AK002312	17897	Mm.7353	ENSMUSG00000059741	NM_010859	4.15907	5.78989	-1.63082	1.63082	5.87662e-05	4.10738	4.76755	-0.660172	0.660172	0.0353303
1429981_a_at	RIKEN cDNA 4933426K21 gene /// similar to mKIAA1238 protein	4933426K21Rik /// LOC100048362	AK016936		Mm.277939	ENSMUSG00000040649	NM_027664 /// XM_001480089	2.50956	4.13976	-1.63021	1.63021	0.000200487	2.633	2.7565	-0.1235	0.1235	0.709788
1430073_at	RIKEN cDNA 2900016B01 gene	2900016B01Rik	BB767924	67262	Mm.428752	ENSMUSG00000050873	XM_001474596	2.39952	4.02874	-1.62922	1.62922	7.51676e-05	2.65953	3.42015	-0.760621	0.760621	0.0189325
1437860_at	protein kinase C, epsilon	Prkce	BB335101	18754	Mm.24614	ENSMUSG00000045038	NM_011104	2.61698	4.24519	-1.62821	1.62821	2.08164e-07	3.07687	3.24574	-0.168867	0.168867	0.399848
1443656_at	fucosyltransferase 8	Fut8	AI843162	53618	Mm.35628	---	NM_016893	3.35899	4.98604	-1.62705	1.62705	0.00743197	3.21447	3.88916	-0.674692	0.674692	0.185471
1437693_at	DNA segment, Chr 1, Pasteur Institute 1	D1Pas1	BG070553	110957	Mm.108054	ENSMUSG00000039224	NM_033077	2.81642	4.4432	-1.62678	1.62678	0.00114733	2.9572	3.1441	-0.186904	0.186904	0.636086
1437232_at	bactericidal/permeability-increasing protein-like 2	Bpil2	BB003287	270757	Mm.107214	ENSMUSG00000050108	NM_177772	2.58302	4.20869	-1.62567	1.62567	0.000147201	2.70884	3.24702	-0.538183	0.538183	0.104325
1441909_s_at	RIKEN cDNA 9530066K23 gene	9530066K23Rik	AV235983	214112	Mm.225253	ENSMUSG00000020411	NM_172524	2.6079	4.23202	-1.62412	1.62412	5.87676e-07	2.84792	3.55743	-0.709517	0.709517	0.00266802
1453921_at	RIKEN cDNA 4930429F11 gene	4930429F11Rik	AV262303	74622	Mm.311921	---	---	2.57167	4.19569	-1.62402	1.62402	1.38243e-05	2.77652	3.13164	-0.35512	0.35512	0.188035
1451580_a_at	transthyretin	Ttr	BC024702	22139	Mm.2108	ENSMUSG00000061808	NM_013697	2.83827	4.46158	-1.62331	1.62331	0.00204679	2.92585	4.0746	-1.14875	1.14875	0.0112846
1437644_at	UDP-Gal:betaGlcNAc beta 1,3-galactosyltransferase, polypeptide 2	B3galt2	BB083643	26878	Mm.285580	ENSMUSG00000033849	NM_020025	2.65746	4.27896	-1.6215	1.6215	2.71896e-07	2.92139	3.20997	-0.288572	0.288572	0.161539
1452631_at	RUN and FYVE domain-containing 2	Rufy2	AI852705	70432	Mm.234587	ENSMUSG00000020070	NM_027425	2.79053	4.41175	-1.62121	1.62121	9.09969e-07	2.97567	3.23884	-0.263171	0.263171	0.234623
1459790_x_at	aristaless 3	Alx3	AV169968	11694	Mm.10112	ENSMUSG00000014603	NM_007441	2.71013	4.33125	-1.62111	1.62111	0.000114584	2.87391	3.44436	-0.570447	0.570447	0.0791024
1460238_at	mesothelin	Msln	NM_018857	56047	Mm.17510	ENSMUSG00000063011	NM_018857	2.47608	4.09585	-1.61977	1.61977	0.000455158	2.50879	2.9031	-0.394308	0.394308	0.274758
1433469_at	leucine rich repeat protein 2, neuronal	Lrrn2	BB279454	16980	Mm.39640	ENSMUSG00000026443	NM_010732	2.59365	4.21341	-1.61976	1.61976	8.71536e-05	2.67093	2.85226	-0.181328	0.181328	0.554734
1458439_a_at	DAZ interacting protein 3, zinc finger	Dzip3	BM231657	224170	Mm.275138	ENSMUSG00000064061	NM_001110017 /// NM_027341	2.76364	4.38324	-1.6196	1.6196	0.000476867	2.75773	3.097	-0.33927	0.33927	0.347799
1437367_at	HLA-B-associated transcript 1A	Bat1a	BB025792	53817	Mm.439827	---	NM_019693	2.55091	4.16985	-1.61894	1.61894	0.00374264	2.60187	3.71887	-1.117	1.117	0.0203301
1450782_at	wingless-related MMTV integration site 4	Wnt4	NM_009523	22417	Mm.20355	ENSMUSG00000036856	NM_009523	2.40661	4.02503	-1.61842	1.61842	0.000231311	2.38313	2.63639	-0.253259	0.253259	0.450368
1441618_at	Rho GTPase activating protein 29	Arhgap29	BG065709	214137	Mm.229287	ENSMUSG00000039831	NM_172525	2.58956	4.20768	-1.61811	1.61811	6.62039e-05	2.80803	3.09748	-0.289445	0.289445	0.337204
1425963_at	calcium binding protein 7	Cabp7	AF419324	192650	Mm.207056	ENSMUSG00000009075	NM_138948	2.58352	4.2003	-1.61678	1.61678	0.00536942	2.55534	2.64535	-0.0900095	0.0900095	0.849327
1431083_a_at	RIKEN cDNA 1810014B01 gene	1810014B01Rik	AK012122	66263	Mm.392261	---	---	2.66706	4.2838	-1.61674	1.61674	0.000490611	2.94214	3.27311	-0.330972	0.330972	0.359992
1440074_at	predicted gene, EG432988	EG432988	BI734150	432988	---	ENSMUSG00000053724	NM_001004171	2.55634	4.17238	-1.61604	1.61604	0.00134744	2.87005	3.22418	-0.354134	0.354134	0.378433
1440767_at	defensin beta 41	Defb41	BB787829	77673	Mm.99530	ENSMUSG00000067773	NM_183124	2.78931	4.40281	-1.61351	1.61351	0.000580783	2.84883	3.49756	-0.648725	0.648725	0.0847765
1427612_at	defensin beta 9	Defb9	BM936051	246079	Mm.171224	ENSMUSG00000047390	NM_139219	2.69212	4.3051	-1.61298	1.61298	3.49855e-06	2.88009	3.29186	-0.411764	0.411764	0.0934944
1452386_at	sal-like 3 (Drosophila)	Sall3	X97581	20689	Mm.215917	ENSMUSG00000024565	NM_178280	2.47012	4.08188	-1.61175	1.61175	2.93858e-06	2.70302	3.30255	-0.599525	0.599525	0.0168612
1424177_at	transmembrane protein 38A	Tmem38a	BC014728	74166	Mm.212927	ENSMUSG00000031791	NM_144534	3.2948	4.90471	-1.60991	1.60991	0.00754854	3.55446	3.68802	-0.133562	0.133562	0.787518
1433029_at	potassium inwardly-rectifying channel, subfamily J, member 9	Kcnj9	AK015907	16524	Mm.261168	---	NM_008429	2.2777	3.88627	-1.60856	1.60856	0.00278435	2.29399	2.85398	-0.559992	0.559992	0.203589
1420269_at	RIKEN cDNA 2610201A13 gene	2610201A13Rik	AV159176	70434	Mm.432136	---	---	2.87866	4.48594	-1.60728	1.60728	0.00303779	3.16538	3.10857	0.0568019	0.0568019	0.896517
1452600_at	TAF6-like RNA polymerase II, p300/CBP-associated factor (PCAF)-associated factor	Taf6l	AV280284	225895	Mm.220886	ENSMUSG00000003680	NM_146092	2.39013	3.99602	-1.60589	1.60589	0.000723622	2.56111	2.743	-0.181885	0.181885	0.624082
1424878_at	leucine-rich repeats and calponin homology (CH) domain containing 4 /// mSin3A-binding protein	Lrch4 /// Sap25	BC012525		Mm.200763	ENSMUSG00000029720 /// ENSMUSG00000079165	NM_001081962 /// NM_146164	4.51574	6.1215	-1.60576	1.60576	0.00123107	4.43527	5.12553	-0.690268	0.690268	0.0886769
1455865_at	insulinoma-associated 1	Insm1	BB468410	53626	Mm.379070	ENSMUSG00000068154	NM_016889	2.5939	4.19958	-1.60568	1.60568	1.96133e-07	2.92243	3.19113	-0.268699	0.268699	0.178298
1421543_at	F-box protein 4	Fbxo4	NM_026216	106052	Mm.234191	---	NM_134099	2.71595	4.32132	-1.60537	1.60537	8.17536e-05	2.75046	2.87643	-0.125964	0.125964	0.676586
1448766_at	gap junction protein, beta 1	Gjb1	BC026833	14618	Mm.21198	ENSMUSG00000047797	NM_008124	2.63614	4.24103	-1.60489	1.60489	0.0022425	2.92237	3.34254	-0.420175	0.420175	0.322551
1453073_at	RIKEN cDNA 5830403F22 gene	5830403F22Rik	AK017891	74743	Mm.441053	---	---	2.93367	4.53802	-1.60435	1.60435	0.000227653	2.9562	3.46557	-0.509373	0.509373	0.132676
1440735_at	polymerase (RNA) III (DNA directed) polypeptide K	Polr3k	BB283168	67005	Mm.306482	ENSMUSG00000038628	NM_025901	2.7695	4.37054	-1.60104	1.60104	0.000261156	2.82112	3.29644	-0.475319	0.475319	0.163533
1454045_a_at	phosphatidylglycerophosphate synthase 1	Pgs1	AK016901	74451	Mm.28864	ENSMUSG00000017715	NM_133757	3.45858	5.05936	-1.60078	1.60078	0.000308215	3.33526	4.33298	-0.997724	0.997724	0.00692321
1417215_at	RAB27b, member RAS oncogene family	Rab27b	BB121269	80718	Mm.246753	ENSMUSG00000024511	NM_001082553 /// NM_030554	2.79984	4.40057	-1.60073	1.60073	0.00236894	2.9742	3.23755	-0.263347	0.263347	0.534097
1448768_at	myelin oligodendrocyte glycoprotein	Mog	U64572	17441	Mm.210857	ENSMUSG00000076439	NM_010814	2.70397	4.30399	-1.60002	1.60002	3.20467e-05	3.08662	3.83156	-0.744943	0.744943	0.0127924
1419746_at	RIKEN cDNA 4933428G20 gene	4933428G20Rik	BE988299	58996	Mm.394118	ENSMUSG00000049807	NM_021493	2.28936	3.88831	-1.59894	1.59894	0.00154496	2.31974	2.37036	-0.050618	0.050618	0.899426
1432512_at	RIKEN cDNA 4931433A01 gene	4931433A01Rik	AK019817	78933	Mm.461314	---	NM_001048189 /// NM_030231 /// XM_980062	2.62734	4.22625	-1.59891	1.59891	1.85429e-07	2.94336	3.16065	-0.217285	0.217285	0.269361
1423045_at	nuclear cap binding protein subunit 2	Ncbp2	BE285362	68092	Mm.290027	ENSMUSG00000022774	NM_026554	3.96612	5.56482	-1.5987	1.5987	0.00188214	4.23897	4.50474	-0.265772	0.265772	0.518528
1430545_at	DBF4 homolog (S. cerevisiae)	Dbf4	BB447148	27214	Mm.292470	---	NM_013726	2.50301	4.10065	-1.59763	1.59763	1.40467e-06	2.91943	3.19733	-0.277897	0.277897	0.216644
1432851_at	phosphatase and actin regulator 1	Phactr1	BB076298	218194	Mm.160124	---	NM_001005740 /// NM_001005748 /// NM_198419	3.15183	4.74929	-1.59746	1.59746	0.00113997	3.31042	3.24613	0.0642886	0.0642886	0.867968
1454768_at	potassium voltage-gated channel, subfamily F, member 1	Kcnf1	AV337635	382571	Mm.40173	---	NM_201531	2.72719	4.32425	-1.59706	1.59706	0.000172769	3.07807	3.21268	-0.134614	0.134614	0.674826
1440921_at	NLR family, pyrin domain containing 12	Nlrp12	AI527293	378425	Mm.277152	---	XM_001476888 /// XM_904112	2.57036	4.16711	-1.59674	1.59674	0.00128899	2.7849	2.88525	-0.100351	0.100351	0.797974
1421418_a_at	pregnancy specific glycoprotein 19	Psg19	NM_011964	26439	Mm.36878	---	NM_011964	2.61278	4.20892	-1.59614	1.59614	4.45753e-07	2.76696	3.19011	-0.423149	0.423149	0.048297
1447272_s_at	ATPase, class V, type 10A	Atp10a	BM249532	11982	Mm.135129	ENSMUSG00000025324	NM_009728	2.50915	4.10265	-1.5935	1.5935	3.37663e-06	2.66807	3.20035	-0.532276	0.532276	0.0313263
1442353_at	inosine triphosphatase (nucleoside triphosphate pyrophosphatase)	Itpa	BB167428	16434	Mm.21399	---	NM_025922	3.01931	4.61247	-1.59316	1.59316	0.00339143	3.1294	3.39318	-0.263775	0.263775	0.549526
1422008_a_at	aquaporin 3	Aqp3	AF104416	11828	Mm.34043	ENSMUSG00000028435	NM_016689	2.83123	4.42321	-1.59198	1.59198	4.38969e-09	3.16602	3.42404	-0.258018	0.258018	0.105853
1422986_at	estrogen related receptor, beta	Esrrb	NM_011934	26380	Mm.235550	ENSMUSG00000021255	NM_011934	2.52194	4.11385	-1.59191	1.59191	0.00272229	2.54225	2.62263	-0.080389	0.080389	0.850579
1446901_at	expressed sequence AU022077	AU022077	AU022077	103358	---	---	---	2.5299	4.12102	-1.59112	1.59112	2.52858e-06	2.88785	3.10343	-0.215582	0.215582	0.351524
1422504_at	glycine receptor, beta subunit	Glrb	NM_010298	14658	Mm.275639	ENSMUSG00000028020	NM_010298	2.73493	4.32583	-1.59089	1.59089	1.01905e-07	2.94208	3.29881	-0.35673	0.35673	0.0652818
1422273_at	matrix metallopeptidase 1b (interstitial collagenase)	Mmp1b	NM_032007	83996	Mm.379271	ENSMUSG00000041620	NM_032007	2.4139	4.00429	-1.59039	1.59039	0.000214399	2.51959	2.56465	-0.0450649	0.0450649	0.889825
1426699_at	expressed sequence AU040320	AU040320	BG071197	100317	Mm.206206	ENSMUSG00000028830	NM_001035525 /// NM_001035526 /// NM_133886	2.92826	4.51645	-1.58818	1.58818	0.00285662	2.64385	3.51759	-0.873739	0.873739	0.0509934
1439296_at	Prickle homolog 3 (Drosophila)	Prickle3	BM229980	54630	Mm.232232	---	NM_175097	3.66128	5.249	-1.58772	1.58772	0.000618546	4.05371	4.31647	-0.262761	0.262761	0.468192
1447292_at	ARP1 actin-related protein 1 homolog B (yeast)	Actr1b	BB815306	226977	Mm.28521	ENSMUSG00000037351	NM_146107	2.4108	3.99771	-1.58691	1.58691	0.000494432	2.44611	2.93258	-0.486462	0.486462	0.175799
1437140_at	RIKEN cDNA 4930412F15 gene	4930412F15Rik	BB667186	242408	Mm.440423	ENSMUSG00000043633	NM_175517	3.21878	4.80568	-1.5869	1.5869	0.000189491	3.36855	3.25724	0.111308	0.111308	0.729029
1447603_x_at	RIKEN cDNA 1700027J05 gene	1700027J05Rik	BB281576	69440	Mm.440004	ENSMUSG00000015377	NM_027081	2.64057	4.22715	-1.58658	1.58658	0.000368012	3.24275	3.43044	-0.187691	0.187691	0.583941
1419831_at	expressed sequence AA416453	AA416453	AA416453	99996	Mm.429535	---	---	2.8486	4.43416	-1.58555	1.58555	0.00926869	3.37961	3.50989	-0.130279	0.130279	0.795756
1459809_x_at	RIKEN cDNA 1700063D05 gene	1700063D05Rik	AV259946	78500	Mm.275715	---	---	2.85377	4.4375	-1.58373	1.58373	0.000239448	2.99037	3.32671	-0.336339	0.336339	0.309825
1460415_a_at	CD40 antigen	Cd40	AI385482	21939	Mm.271833	ENSMUSG00000017652	NM_011611 /// NM_170701 /// NM_170702 /// NM_170703 /// NM_170704	2.47517	4.05856	-1.58339	1.58339	0.000905069	2.43139	3.3966	-0.965207	0.965207	0.0158997
1447273_x_at	ATPase, class V, type 10A	Atp10a	BM249532	11982	Mm.135129	ENSMUSG00000025324	NM_009728	3.09199	4.67531	-1.58332	1.58332	0.00321222	2.96509	3.37772	-0.412635	0.412635	0.345802
1451899_a_at	general transcription factor II I repeat domain-containing 1	Gtf2ird1	AF343349	57080	Mm.332735	ENSMUSG00000023079	NM_001081462 /// NM_001081463 /// NM_001081464 /// NM_001081465 /// NM_001081466 /// NM_001081467 /// NM_001081468 /// NM_001081469 /// NM_001081470 /// NM_020331	3.25197	4.83401	-1.58204	1.58204	0.00156143	3.25782	3.51664	-0.258823	0.258823	0.51615
1449488_at	paired-like homeodomain transcription factor 1	Pitx1	NM_011097	18740	Mm.135195	ENSMUSG00000021506	NM_011097	2.48523	4.06525	-1.58002	1.58002	0.000251441	2.3716	2.53739	-0.165782	0.165782	0.614256
1424719_a_at	microtubule-associated protein tau	Mapt	M18775	17762	Mm.1287	ENSMUSG00000018411	NM_001038609 /// NM_010838	2.49375	4.07328	-1.57953	1.57953	7.41951e-05	2.58131	2.90864	-0.327329	0.327329	0.272402
1431181_a_at	Luc7 homolog (S. cerevisiae)-like	Luc7l	AK017655	66978	Mm.440216	ENSMUSG00000024188	NM_025881 /// NM_028190	2.54367	4.12313	-1.57947	1.57947	0.00212152	2.60048	2.80153	-0.201052	0.201052	0.62529
1432564_at	RIKEN cDNA 1700066C05 gene	1700066C05Rik	AK018881	78654	---	---	XM_001473318	2.50976	4.08877	-1.57901	1.57901	9.96083e-05	2.65185	2.90705	-0.255196	0.255196	0.401182
1451553_at	ADP-ribosyltransferase 5	Art5	U60881	11875	Mm.2816	ENSMUSG00000070424	NM_007491	2.69764	4.27664	-1.579	1.579	0.000128926	3.03364	3.47676	-0.443117	0.443117	0.160265
1425870_a_at	Kv channel-interacting protein 2	Kcnip2	AF439339	80906	Mm.213204	ENSMUSG00000025221	NM_030716 /// NM_145703 /// NM_145704	2.71897	4.29777	-1.5788	1.5788	1.72572e-06	3.4141	3.28419	0.129912	0.129912	0.558956
1429280_at	collagen, type XXII, alpha 1	Col22a1	AK010095	69700	Mm.322500	ENSMUSG00000045567	XM_907370 /// XM_981889	2.31912	3.89698	-1.57786	1.57786	0.000181785	2.6044	2.68115	-0.07675	0.07675	0.809309
1415864_at	2,3-bisphosphoglycerate mutase	Bpgm	NM_007563	12183	Mm.282863	ENSMUSG00000038871	NM_007563	2.97991	4.55732	-1.57741	1.57741	0.00423604	3.04739	3.51063	-0.463241	0.463241	0.306372
1450354_a_at	phosphatidylserine synthase 2	Ptdss2	NM_013782	27388	Mm.293591	ENSMUSG00000025495	NM_013782	2.75703	4.33436	-1.57733	1.57733	0.00606788	2.62959	2.85294	-0.22335	0.22335	0.635532
1422383_at	Vomeronasal 1 receptor, B6	V1rb6	NM_020522	107797	Mm.423723	---	---	2.51114	4.08804	-1.5769	1.5769	1.41106e-08	2.55157	2.76846	-0.21689	0.21689	0.194332
1446685_at	Predicted gene, EG665033	EG665033	BB044797	665033	Mm.39826	---	XR_035671	2.60991	4.1858	-1.57589	1.57589	0.00034266	2.7371	3.18891	-0.451812	0.451812	0.188723
1422260_x_at	chemokine (C-C motif) receptor 5	Ccr5	X94151	12774	Mm.14302	---	NM_009917	2.80026	4.37607	-1.57581	1.57581	0.000359803	3.49319	3.26677	0.226413	0.226413	0.505738
1443839_at	RIKEN cDNA 1700010H22 gene	1700010H22Rik	AV209320	75500	Mm.79012	---	NM_029312	2.61443	4.1895	-1.57507	1.57507	3.81987e-07	2.72441	3.1323	-0.40789	0.40789	0.051124
1417658_at	transforming growth factor beta regulated gene 4 /// similar to Transforming growth factor beta regulated gene 4	LOC100046166 /// Tbrg4	NM_134011		Mm.247761	ENSMUSG00000000384	NM_134011 /// XM_001475720	2.6891	4.26194	-1.57285	1.57285	0.00205508	2.76049	3.29158	-0.531086	0.531086	0.200764
1416055_at	amylase 2, pancreatic /// RIKEN cDNA 1810008N23 gene /// amylase 2-2, pancreatic /// amylase 2-1, pancreatic /// similar to Amylase 2, pancreatic	1810008N23Rik /// Amy2 /// Amy2-1 /// Amy2-2 /// LOC100043684 /// LOC100043686 /// LOC100043688	NM_009669		Mm.443376	ENSMUSG00000074266 /// ENSMUSG00000074267 /// ENSMUSG00000074268 /// ENSMUSG00000079850	NM_001042711 /// NM_001042712 /// NM_009669 /// XM_001480957 /// XM_001480959 /// XM_001480963 /// XM_911199	2.51549	4.08808	-1.5726	1.5726	0.000269093	2.62878	2.94569	-0.316915	0.316915	0.339813
1460437_at	pleckstrin homology, Sec7 and coiled/coil domains 4	Pscd4	AK010908	72318	Mm.32911	ENSMUSG00000018008	NM_028195	2.91212	4.48237	-1.57025	1.57025	0.0014835	4.23633	3.98365	0.25268	0.25268	0.520573
1454653_at	copine family member IX	Cpne9	BB274531	211232	Mm.65597	ENSMUSG00000030270	NM_170673	2.49049	4.05983	-1.56934	1.56934	0.000259045	2.72722	3.45853	-0.731312	0.731312	0.0337523
1450476_at	cannabinoid receptor 2 (macrophage)	Cnr2	NM_009924	12802	Mm.297251	ENSMUSG00000062585	NM_009924	2.61793	4.18722	-1.56929	1.56929	0.000428025	2.64784	2.80704	-0.159196	0.159196	0.643249
1430658_a_at	gasdermin A2	Gsdma2	AK008663	76758	Mm.159149	ENSMUSG00000017211	NM_029727	2.75768	4.32653	-1.56885	1.56885	2.52892e-07	2.88567	3.16409	-0.278421	0.278421	0.160829
1460127_at	hepatocyte nuclear factor 4, gamma	Hnf4g	AI506677	30942	Mm.393931	---	NM_013920	2.403	3.97082	-1.56782	1.56782	7.67569e-09	2.72516	2.99724	-0.272081	0.272081	0.0941742
1455748_at	transmembrane protein 181 /// similar to tctex-1 protein	LOC100040563 /// LOC100040603 /// Tmem181	AI662241		Mm.457381	---	NM_001033178 /// XM_001475539 /// XM_001475556 /// XM_001475567 /// XM_001475585 /// XM_001475602 /// XM_001475617 /// XM_001475631 /// XM_001475648	2.69183	4.25964	-1.5678	1.5678	0.000601519	3.45418	2.80833	0.64585	0.64585	0.0788773
1433373_at	suppressor of Ty 7 (S. cerevisiae)-like	Supt7l	AK020072	72195	Mm.164187	---	NM_028150	2.54337	4.11032	-1.56695	1.56695	1.61513e-07	2.77394	3.08434	-0.310399	0.310399	0.109893
1434214_at	RIKEN cDNA 0910001L09 gene	0910001L09Rik	BI525016	66096	Mm.206901	ENSMUSG00000050552	NM_001081108	3.71799	5.28473	-1.56674	1.56674	0.000530542	4.05252	4.09504	-0.0425215	0.0425215	0.903247
1428575_at	FCH domain only 1	Fcho1	AK014382	74015	Mm.22025	---	NM_028715	2.76475	4.33115	-1.5664	1.5664	0.000796908	2.91496	3.35142	-0.436459	0.436459	0.238947
1423856_at	popeye domain containing 3	Popdc3	BC003896	78977	Mm.24748	ENSMUSG00000019848	NM_024286	2.68844	4.25368	-1.56524	1.56524	0.000793194	2.61658	2.78161	-0.165029	0.165029	0.651266
1425803_a_at	methyl-CpG binding domain protein 2	Mbd2	AF072245	17191	Mm.322	ENSMUSG00000024513	NM_010773	3.11571	4.68027	-1.56456	1.56456	0.00681211	3.53816	3.93685	-0.398693	0.398693	0.404086
1432459_a_at	zinc finger and BTB domain containing 32	Zbtb32	AK015881	58206	Mm.116789	ENSMUSG00000006310	NM_021397	3.84704	5.41147	-1.56443	1.56443	0.000136369	3.75925	4.51662	-0.757368	0.757368	0.0206091
1455198_a_at	protein phosphatase 2 (formerly 2A), regulatory subunit B'', alpha	Ppp2r3a	BB550312	19054	Mm.465276	---	XM_001471965 /// XM_001472005 /// XM_001472345 /// XM_918782	2.2264	3.79041	-1.56401	1.56401	8.41958e-06	2.25115	2.29727	-0.0461222	0.0461222	0.850949
1423438_at	kaptin	Kptn	AK009746	70394	Mm.41101	ENSMUSG00000006021	NM_133727	3.32371	4.88748	-1.56377	1.56377	0.00205444	3.19273	3.32481	-0.132078	0.132078	0.744582
1449033_at	tumor necrosis factor receptor superfamily, member 11b (osteoprotegerin)	Tnfrsf11b	AB013898	18383	Mm.15383	ENSMUSG00000063727	NM_008764	2.60665	4.17016	-1.56351	1.56351	9.8295e-05	2.85593	3.80698	-0.951043	0.951043	0.00388909
1445229_at	diacylglycerol O-acyltransferase 1	Dgat1	BB473555	13350	Mm.22633	ENSMUSG00000022555	NM_010046	2.79651	4.35962	-1.56311	1.56311	0.00294407	3.56966	3.72792	-0.158267	0.158267	0.708719
1443713_at	cell adhesion molecule with homology to L1CAM	Chl1	BB377952	12661	Mm.251288	ENSMUSG00000030077	NM_007697	2.54217	4.10506	-1.56289	1.56289	3.7595e-08	2.85747	3.12226	-0.264789	0.264789	0.133778
1432398_at	RIKEN cDNA 1700084J12 gene	1700084J12Rik	AK006993	73486	---	---	XR_001566	2.66101	4.2232	-1.56219	1.56219	4.09894e-08	2.76187	2.90111	-0.139243	0.139243	0.423892
1451940_x_at	triadin	Trdn	AF223415	76757	Mm.338508	---	XM_483890 /// XM_906658	2.63101	4.19122	-1.5602	1.5602	5.00553e-08	2.85348	3.22234	-0.368857	0.368857	0.0440887
1432218_a_at	nucleolar protein 9	Nol9	AK020079	74035	Mm.275803	ENSMUSG00000028948	NM_028727	3.43284	4.99281	-1.55997	1.55997	0.00122721	3.28385	4.08199	-0.798136	0.798136	0.0454427
1438464_at	AT rich interactive domain 4A (Rbp1 like)	Arid4a	BB667227	238247	Mm.241601	ENSMUSG00000048118	NM_001081195	3.13157	4.69052	-1.55894	1.55894	0.000429982	3.47395	3.77896	-0.305011	0.305011	0.375102
1451991_at	Eph receptor A7	Epha7	BC026153	13841	Mm.257266	ENSMUSG00000028289	NM_010141	3.30058	4.85951	-1.55892	1.55892	0.00116647	3.33286	3.42814	-0.0952786	0.0952786	0.801257
1447747_x_at	Adenosine deaminase-like	Adal	BB479619	75894	Mm.384805	---	NM_029475	3.0695	4.628	-1.5585	1.5585	0.00350658	2.95382	3.54587	-0.592043	0.592043	0.178848
1433272_at	RIKEN cDNA A430110A21 gene	A430110A21Rik	AK020789	77788	---	---	---	3.09853	4.65639	-1.55786	1.55786	0.00935034	3.593	2.97142	0.621581	0.621581	0.217153
1427864_at	histone cluster 2, H3c1 /// histone cluster 2, H3c2 /// histone cluster 1, H3d /// histone cluster 1, H3b /// histone cluster 1, H3e /// histone cluster 2, H3b	Hist1h3b /// Hist1h3d /// Hist1h3e /// Hist2h3b /// Hist2h3c1 /// Hist2h3c2	Z30939		Mm.261658	ENSMUSG00000062808 /// ENSMUSG00000069310 /// ENSMUSG00000074403	NM_019469 /// NM_054045 /// NM_178203 /// NM_178204 /// NM_178205 /// NM_178215 /// NM_178216	3.0036	4.56143	-1.55783	1.55783	6.62989e-05	2.94349	3.52731	-0.583819	0.583819	0.0519155
1429873_at	RIKEN cDNA 1700125H20 gene	1700125H20Rik	AK007281	73634	Mm.48850	ENSMUSG00000018479	XM_126139 /// XM_908592	2.33074	3.88798	-1.55724	1.55724	3.8214e-08	2.34802	2.42225	-0.0742326	0.0742326	0.665933
1420733_at	calcium binding protein 39-like	Cab39l	NM_026908	69008	Mm.179091	---	NM_026908	2.44386	4.00096	-1.5571	1.5571	0.00972193	2.53485	2.73353	-0.198682	0.198682	0.690197
1425427_at	cDNA sequence AF067061 /// similar to 2-cell-stage, variable group, member 1 /// hypothetical protein LOC100038937	AF067061 /// LOC100038937 /// LOC675060	AF067058		Mm.247428	ENSMUSG00000079672 /// ENSMUSG00000079674	NM_199060 /// XM_001471522 /// XM_001471573 /// XM_001471694 /// XR_004726	2.76911	4.32538	-1.55627	1.55627	0.00029849	2.89341	3.26756	-0.374147	0.374147	0.261444
1431953_at	ATPase, aminophospholipid transporter-like, class I, type 8A, member 2	Atp8a2	AK016508	50769	Mm.319599	---	NM_015803	2.85581	4.41159	-1.55578	1.55578	9.31645e-05	2.79873	3.28948	-0.490756	0.490756	0.106994
1421348_a_at	cell cycle exit and neuronal differentiation 1	Cend1	NM_021316	57754	Mm.87027	ENSMUSG00000060240	NM_021316	2.64091	4.19552	-1.5546	1.5546	4.69931e-05	2.93068	3.2167	-0.286014	0.286014	0.310458
1437623_x_at	X-ray repair complementing defective repair in Chinese hamster cells 3	Xrcc3	BB251723	74335	Mm.19082	ENSMUSG00000021287	NM_028875	2.56097	4.11539	-1.55442	1.55442	8.16738e-07	3.00914	3.22165	-0.212514	0.212514	0.311184
1450631_x_at	defensin related cryptdin 24	Defcr24	NM_007852	503491	---	ENSMUSG00000064213	NM_001024225	2.86221	4.41563	-1.55342	1.55342	1.56419e-05	3.04921	3.42228	-0.373064	0.373064	0.15353
1445271_at	RIKEN cDNA 9230105E10 gene	9230105E10Rik	BB433710	319236	Mm.425502	ENSMUSG00000057143	NM_175677	2.60783	4.16006	-1.55223	1.55223	6.05312e-06	2.79747	3.1873	-0.389826	0.389826	0.111379
1430569_at	tetratricopeptide repeat domain 9C	Ttc9c	AK008753	70387	Mm.261082	ENSMUSG00000071660	NM_027412	2.94244	4.49453	-1.55209	1.55209	0.00264273	3.15544	3.56777	-0.412332	0.412332	0.325139
1439984_at	phosphatidylserine synthase 2	Ptdss2	BB474782	27388	Mm.293591	---	NM_013782	2.49176	4.04285	-1.55109	1.55109	0.00440824	2.49631	2.57623	-0.0799259	0.0799259	0.856651
1453227_at	Rho-related BTB domain containing 3	Rhobtb3	BG801497	73296	Mm.276200	ENSMUSG00000021589	NM_028493	2.71519	4.26627	-1.55108	1.55108	0.000946507	2.83885	3.17741	-0.338554	0.338554	0.36199
1437794_at	calcineurin binding protein 1	Cabin1	BG071186	104248	Mm.257404	ENSMUSG00000020196	NM_172549	2.5577	4.10834	-1.55064	1.55064	0.000914647	2.65746	2.80186	-0.144405	0.144405	0.69399
1438337_x_at	RIKEN cDNA 9930032O22 gene	9930032O22Rik	BB147616	320454	Mm.184522	ENSMUSG00000079451	NM_177162	2.72367	4.2731	-1.54943	1.54943	3.03355e-08	2.87554	3.4656	-0.590066	0.590066	0.00181994
1451103_at	DNA segment, Chr 14, ERATO Doi 500, expressed	D14Ertd500e	BC011095	219072	Mm.202152	ENSMUSG00000022177	NM_145462	2.79731	4.3467	-1.5494	1.5494	0.00597971	2.85237	3.1046	-0.25223	0.25223	0.585373
1430764_at	RIKEN cDNA 1700023F06 gene	1700023F06Rik	AV264776	69441	Mm.380648	ENSMUSG00000020940	---	2.58254	4.12952	-1.54698	1.54698	1.17629e-05	2.94167	3.25524	-0.313569	0.313569	0.215676
1441913_at	leucine zipper protein 2	Luzp2	BB386209	233271	Mm.387344	ENSMUSG00000063297	NM_178705	2.74786	4.29213	-1.54427	1.54427	1.84018e-07	3.44417	3.44414	3.32566e-05	3.32566e-05	0.999858
1422252_a_at	cell division cycle 25 homolog C (S. pombe)	Cdc25c	NM_009860	12532	Mm.286602	ENSMUSG00000044201	NM_009860	2.51737	4.06134	-1.54397	1.54397	5.80773e-05	2.5895	2.69868	-0.109177	0.109177	0.69875
1450912_at	membrane-spanning 4-domains, subfamily A, member 1	Ms4a1	BB236617	12482	Mm.4046	ENSMUSG00000024673	NM_007641	2.69708	4.23996	-1.54288	1.54288	2.87701e-05	3.23204	3.62074	-0.388696	0.388696	0.153333
1444860_at	Laminin, alpha 3	Lama3	BG071841	16774	Mm.42012	---	XM_140451 /// XM_981828	3.00405	4.54613	-1.54208	1.54208	0.000974658	3.01542	3.95014	-0.934719	0.934719	0.0171966
1430462_at	RIKEN cDNA 2310002L09 gene	2310002L09Rik	AK009124	71886	Mm.158769	ENSMUSG00000028396	NM_027104	2.67603	4.21567	-1.53964	1.53964	0.00679806	3.00853	3.35121	-0.342682	0.342682	0.465184
1449539_at	membrane-spanning 4-domains, subfamily A, member 6D	Ms4a6d	NM_022431	68774	Mm.290390	---	NM_026835	2.71528	4.2543	-1.53902	1.53902	1.30628e-07	2.88598	3.66882	-0.782837	0.782837	0.000266488
1422422_at	defensin related cryptdin 4	Defcr4	NM_010039	13238	Mm.465152	---	NM_010039 /// XM_001475787	3.30578	4.8441	-1.53832	1.53832	1.89115e-07	3.42099	3.95009	-0.529098	0.529098	0.009012
1426714_at	solute carrier family 46, member 1	Slc46a1	AK003278	52466	Mm.131618	ENSMUSG00000020829	NM_026740	3.00659	4.54462	-1.53804	1.53804	0.00346934	3.04533	3.55489	-0.509557	0.509557	0.238099
1451062_a_at	peroxisomal biogenesis factor 5-like	Pex5l	AV327933	58869	Mm.151332	ENSMUSG00000027674	NM_021483	2.60644	4.14415	-1.53771	1.53771	0.00642766	2.43287	3.15861	-0.725736	0.725736	0.126366
1441590_at	potassium inwardly-rectifying channel, subfamily J, member 5	Kcnj5	BB139291	16521	Mm.69472	ENSMUSG00000032034	NM_010605	2.63616	4.17384	-1.53768	1.53768	0.000283447	2.70721	3.28878	-0.581572	0.581572	0.0820465
1457645_at	RIKEN cDNA C130079G13 gene	C130079G13Rik	BB375322	229333	Mm.75765	ENSMUSG00000036951	NM_177661	2.49807	4.03563	-1.53755	1.53755	6.09409e-07	2.77712	3.33516	-0.558036	0.558036	0.0103138
1432499_a_at	ubiquitination factor E4B, UFD2 homolog (S. cerevisiae)	Ube4b	AK016093	63958	Mm.405832	ENSMUSG00000028960	NM_022022	2.57648	4.11384	-1.53736	1.53736	0.000139872	2.90351	2.80022	0.10329	0.10329	0.733058
1435996_at	caspase recruitment domain family, member 11	Card11	AV095659	108723	Mm.46187	ENSMUSG00000036526	NM_175362	2.54504	4.08197	-1.53693	1.53693	0.00418633	2.55985	3.18449	-0.62464	0.62464	0.160743
1429756_at	RIKEN cDNA 4931428F04 gene	4931428F04Rik	AK016481	74356	Mm.236103	ENSMUSG00000014837	NM_028888	2.80598	4.34268	-1.53671	1.53671	3.91482e-05	2.95267	3.39391	-0.441237	0.441237	0.114278
1454035_at	RIKEN cDNA 3110009E22 gene	3110009E22Rik	AK014027	73092	---	---	XM_891805 /// XM_908512	2.80391	4.33951	-1.5356	1.5356	0.000266171	3.54508	3.64321	-0.0981304	0.0981304	0.759687
1425075_at	GATA zinc finger domain containing 2B	Gatad2b	AF411837	229542	Mm.270999	ENSMUSG00000042390	NM_139304	3.45053	4.98564	-1.53511	1.53511	0.000589717	3.76931	3.72117	0.0481363	0.0481363	0.8895
1430002_at	IQ motif containing F1	Iqcf1	AK006797	74267	Mm.116682	ENSMUSG00000066383	XM_486254 /// XM_921262	2.57513	4.10932	-1.53418	1.53418	1.77557e-05	2.70434	3.19319	-0.48885	0.48885	0.0650066
1426650_at	myosin, heavy polypeptide 8, skeletal muscle, perinatal	Myh8	BB011213	17885	Mm.340163	ENSMUSG00000055775	NM_177369	2.68469	4.21795	-1.53326	1.53326	2.96185e-07	2.72315	3.06933	-0.346177	0.346177	0.0811575
1439263_at	hypothetical LOC14210	LOC14210	BB388301	14210	Mm.463873	---	NM_008016	3.33503	4.86828	-1.53325	1.53325	0.000233228	4.43784	4.00364	0.434203	0.434203	0.178535
1445674_at	ATG9 autophagy related 9 homolog B (S. cerevisiae)	Atg9b	AI323976	213948	Mm.332252	---	NM_001002897	2.29176	3.82343	-1.53167	1.53167	4.75903e-09	2.1867	2.37461	-0.187916	0.187916	0.21709
1436831_at	IQ motif and ubiquitin domain containing	Iqub	AV042259	214704	Mm.61131	ENSMUSG00000046192	NM_172535	2.85476	4.3859	-1.53114	1.53114	8.02087e-07	3.10838	3.53957	-0.431192	0.431192	0.0438946
1457002_at	zinc finger protein 408	Zfp408	BB832349	381410	Mm.330401	ENSMUSG00000075040	NM_001033451	4.52256	6.05342	-1.53086	1.53086	0.000230027	4.7197	5.32514	-0.605434	0.605434	0.0648952
1442960_at	mucin 20	Muc20	BI456624	224116	Mm.153301	ENSMUSG00000035638	NM_146071	3.42024	4.95062	-1.53038	1.53038	0.00223752	3.42357	3.62609	-0.202519	0.202519	0.613997
1431768_a_at	protein arginine N-methyltransferase 3	Prmt3	AK008118	71974	Mm.33202	ENSMUSG00000030505	NM_133740	2.56875	4.09908	-1.53033	1.53033	1.07515e-07	3.07121	3.02743	0.0437739	0.0437739	0.807436
1422392_at	vomeronasal 1 receptor, C6	V1rc6	NM_053236	113863	Mm.377160	ENSMUSG00000058731	NM_053236	2.59524	4.12526	-1.53002	1.53002	0.000287294	2.72463	3.06383	-0.3392	0.3392	0.297652
1454323_at	RIKEN cDNA 5830433D23 gene	5830433D23Rik	AV315916	76048	---	---	---	2.44929	3.97894	-1.52964	1.52964	0.00194932	2.55034	2.6534	-0.103055	0.103055	0.793617
1435544_at	exosome component 6	Exosc6	BB446614	72544	Mm.334810	---	NM_028274	3.94221	5.47074	-1.52853	1.52853	0.00708786	5.00823	4.24494	0.763292	0.763292	0.111609
1439446_at	cDNA sequence BC048507	BC048507	AV208159	408058	Mm.177840	ENSMUSG00000064063	NM_001001185	2.91326	4.44144	-1.52818	1.52818	0.00496197	4.24908	3.07476	1.17432	1.17432	0.0136075
1438829_at	ring finger protein 165	Rnf165	BB801060	225743	Mm.23293	ENSMUSG00000025427	XM_001481319 /// XM_129042	2.99332	4.52148	-1.52815	1.52815	0.00412049	3.01099	3.39016	-0.379172	0.379172	0.384121
1437104_at	ADP-ribosylation factor guanine nucleotide-exchange factor 1(brefeldin A-inhibited)	Arfgef1	BB711230	211673	Mm.229141	ENSMUSG00000067851	NM_001102430 /// XM_001473166 /// XM_975420	2.55724	4.08459	-1.52735	1.52735	3.59893e-06	2.70945	3.23791	-0.528456	0.528456	0.026893
1453889_at	RIKEN cDNA 4930461C15 gene	4930461C15Rik	AK015492	74883	Mm.109161	---	---	2.90821	4.43474	-1.52654	1.52654	0.000329136	2.90569	3.33521	-0.429522	0.429522	0.195083
1453382_at	F-box protein 42	Fbxo42	BB340152	213499	Mm.28865	---	NM_172518	3.52384	5.05025	-1.52642	1.52642	0.00988727	3.7458	4.74933	-1.00353	1.00353	0.0498289
1434905_at	NADH dehydrogenase (ubiquinone) 1 alpha subcomplex, 4-like 2	Ndufa4l2	BB610230	407790	Mm.336856	ENSMUSG00000040280	NM_001098789 /// XM_001004705 /// XM_979012	2.8379	4.36413	-1.52623	1.52623	0.00608235	2.78604	3.16561	-0.379571	0.379571	0.407836
1422987_at	netrin 1 /// similar to Netrin-1 precursor	LOC672215 /// Ntn1	NM_008744		Mm.39095	ENSMUSG00000020902	NM_008744 /// XM_001479987	2.86806	4.39352	-1.52545	1.52545	0.00658849	2.97002	3.34567	-0.375646	0.375646	0.417636
1436314_at	SCY1-like 2 (S. cerevisiae)	Scyl2	BM249802	213326	Mm.27651	ENSMUSG00000069539	NM_198021	3.94618	5.47112	-1.52494	1.52494	0.000547971	4.46659	4.43854	0.0280423	0.0280423	0.934565
1429978_at	RIKEN cDNA 5830467E07 gene	5830467E07Rik	BB238321	76107	Mm.445997	---	---	2.75436	4.27917	-1.52482	1.52482	2.65333e-08	2.99784	3.25688	-0.259035	0.259035	0.125299
1453389_a_at	SH2B adaptor protein 2	Sh2b2	AK017604	23921	Mm.425294	ENSMUSG00000005057	NM_018825	2.99445	4.51825	-1.5238	1.5238	0.00954855	3.01532	3.44992	-0.434599	0.434599	0.37512
1460383_at	guanine nucleotide binding protein, alpha o	Gnao1	M36778	14681	Mm.439667	---	NM_010308	2.39456	3.91821	-1.52365	1.52365	0.000977186	2.39022	2.97582	-0.5856	0.5856	0.116576
1458100_at	expressed sequence C87482	C87482	BG067265	97332	---	---	---	2.50597	4.02939	-1.52342	1.52342	0.000730041	2.55861	2.88827	-0.329661	0.329661	0.353038
1436903_at	ubiquilin 3	Ubqln3	AV278233	244178	Mm.334092	ENSMUSG00000051618	NM_198623	2.60612	4.12903	-1.52291	1.52291	0.00899444	2.88183	3.57592	-0.694081	0.694081	0.158427
1426389_at	calcium/calmodulin-dependent protein kinase ID	Camk1d	BG071931	227541	Mm.191949	ENSMUSG00000039145	NM_177343	2.62689	4.14956	-1.52267	1.52267	0.000112497	3.15852	2.72543	0.433098	0.433098	0.150228
1442612_at	RIKEN cDNA C730036E19 gene	C730036E19Rik	BB283688	402734	Mm.337666	---	---	2.63042	4.15161	-1.52119	1.52119	8.7542e-09	2.99836	3.29578	-0.297427	0.297427	0.0632643
1460549_a_at	CDC23 (cell division cycle 23, yeast, homolog)	Cdc23	BB492440	52563	Mm.196638	ENSMUSG00000024370	NM_178347	2.69657	4.21749	-1.52093	1.52093	0.000201425	2.60063	2.77087	-0.170242	0.170242	0.583297
1432121_a_at	leucine rich repeat containing 44	Lrrc44	AK015758	74435	Mm.195711	ENSMUSG00000028182	NM_028938	2.81911	4.34003	-1.52091	1.52091	1.20451e-05	3.0263	3.44181	-0.415505	0.415505	0.100374
1423504_at	junction adhesion molecule 3	Jam3	AK017692	83964	Mm.28770	---	NM_023277	2.424	3.94442	-1.52042	1.52042	0.000528402	2.46432	2.57658	-0.112267	0.112267	0.741024
1419966_at	tubulin, beta 2a, pseudogene 2 /// similar to Tubulin beta chain (T beta-15)	LOC631582 /// Tubb2a-ps2	C79445		---	---	NR_003964 /// XR_031394 /// XR_034619	2.93406	4.45175	-1.51769	1.51769	1.45833e-07	3.07587	3.22944	-0.153567	0.153567	0.40101
1435336_at	cadherin, EGF LAG seven-pass G-type receptor 2 (flamingo homolog, Drosophila)	Celsr2	AW553336	53883	Mm.39728	ENSMUSG00000068740	NM_001004177 /// NM_017392	3.20424	4.72161	-1.51737	1.51737	0.000941482	3.43338	3.69099	-0.257609	0.257609	0.476386
1452017_at	SRY-box containing gene 15	Sox15	AF182945	20670	Mm.347499	ENSMUSG00000041287	NM_009235	3.53867	5.05486	-1.5162	1.5162	0.000114863	3.49782	3.89767	-0.399849	0.399849	0.181555
1426224_x_at	CKLF-like MARVEL transmembrane domain containing 2A	Cmtm2a	AF401531	73381	Mm.272746	ENSMUSG00000074127	NM_027022	2.56089	4.07699	-1.5161	1.5161	1.05625e-06	2.81393	3.05529	-0.241363	0.241363	0.248013
1441087_at	RIKEN cDNA 2810011L19 gene	2810011L19Rik	BB311645	69952	Mm.158311	---	XM_001476131 /// XM_001478432	2.76726	4.28323	-1.51597	1.51597	0.00314382	2.8135	2.8718	-0.0583006	0.0583006	0.887936
1453710_at	transmembrane protein 116	Tmem116	AV266190	77462	Mm.358781	ENSMUSG00000029452	NM_029912	2.66589	4.18123	-1.51534	1.51534	0.00308811	3.15213	3.23558	-0.0834461	0.0834461	0.83977
1443229_at	ATPase family, AAA domain containing 2	Atad2	AV319821	70472	Mm.221758	---	NM_027435	2.58473	4.09923	-1.5145	1.5145	0.00014621	2.92242	3.04395	-0.12153	0.12153	0.685104
1443154_at	hypothetical protein 6030438J01	6030438J01	AV321900	328943	---	---	---	3.34214	4.85647	-1.51432	1.51432	0.000922867	3.37496	4.31658	-0.94162	0.94162	0.0143262
1417939_at	RAD51 associated protein 1	Rad51ap1	BC003738	19362	Mm.204634	ENSMUSG00000030346	NM_009013	2.48228	3.99656	-1.51428	1.51428	5.12832e-08	2.61041	2.70859	-0.0981845	0.0981845	0.56459
1440166_x_at	5-hydroxytryptamine (serotonin) receptor 1D	Htr1d	BB378627	15552	Mm.40573	ENSMUSG00000070687	NM_008309	2.69388	4.20773	-1.51385	1.51385	0.000694314	2.87317	2.99243	-0.119258	0.119258	0.731728
1425450_at	chitinase 3-like 4	Chi3l4	AY065557	104183	Mm.425140	ENSMUSG00000063779	NM_145126	2.75999	4.27328	-1.51329	1.51329	0.00174592	2.83943	3.29955	-0.460118	0.460118	0.238853
1456560_at	gene model 93, (NCBI)	Gm93	AV265519	225497	Mm.329435	ENSMUSG00000035420	NM_001004061	2.62678	4.13931	-1.51254	1.51254	0.000797597	2.6114	2.89332	-0.281922	0.281922	0.426815
1429387_at	GRB2-related adaptor protein	Grap	AK018457	71520	Mm.202760	ENSMUSG00000004837	NM_027817	4.1222	5.63268	-1.51048	1.51048	0.00223585	4.59298	4.48123	0.111751	0.111751	0.777499
1433300_at	RIKEN cDNA 2900005I04 gene	2900005I04Rik	AK013482	72861	---	---	---	2.57762	4.08724	-1.50962	1.50962	1.94443e-07	2.92774	3.49019	-0.562449	0.562449	0.00525689
1450832_at	homeo box C5	Hoxc5	NM_008271	15424	Mm.103825	ENSMUSG00000022485	NM_175730	2.61676	4.12617	-1.50941	1.50941	0.00126902	2.70078	2.75631	-0.0555279	0.0555279	0.880631
1455968_x_at	transmembrane emp24 domain trafficking protein 2	Tmed2	AA409396	56334	Mm.425279	ENSMUSG00000029390 /// ENSMUSG00000074460	NM_019770	10.8693	12.3787	-1.50938	1.50938	0.00708692	11.625	11.5566	0.0683583	0.0683583	0.881875
1459346_at	tRNA splicing endonuclease 2 homolog (SEN2, S. cerevisiae)	Tsen2	BB276676	381802	Mm.291208	---	NM_199033	2.58195	4.09011	-1.50816	1.50816	0.000616839	3.06324	3.16284	-0.0995995	0.0995995	0.771015
1431352_s_at	plasmacytoma variant translocation 1	Pvt1	BI453402	19296	Mm.4608	ENSMUSG00000072566	NR_003368	2.69147	4.19821	-1.50674	1.50674	1.15453e-06	2.78085	3.61873	-0.837875	0.837875	0.000449503
1419892_at	RIKEN cDNA 1110021J02 gene	1110021J02Rik	BB604994	68597	Mm.440251	ENSMUSG00000024018	---	2.90164	4.4077	-1.50606	1.50606	0.000147217	2.66367	2.83095	-0.167282	0.167282	0.57549
1459231_at	protein kinase N1	Pkn1	BB298101	320795	Mm.213000	---	NM_177262	2.76022	4.26585	-1.50563	1.50563	2.39952e-06	2.74106	3.19252	-0.451461	0.451461	0.0460749
1456595_x_at	growth hormone	Gh	BB026232	14599	Mm.343934	ENSMUSG00000020713	NM_008117	2.44215	3.94503	-1.50287	1.50287	7.42374e-06	2.47759	2.63745	-0.159863	0.159863	0.496064
1455691_at	cytochrome P450, family 21, subfamily a, polypeptide 1	Cyp21a1	BB819703	13079	Mm.440407	ENSMUSG00000024365	NM_009995	3.04245	4.54511	-1.50266	1.50266	0.000875462	2.98554	3.51816	-0.532622	0.532622	0.141634
1438617_at	serine (or cysteine) peptidase inhibitor, clade A (alpha-1 antiproteinase, antitrypsin), member 7	Serpina7	BB222737	331535	Mm.211704	ENSMUSG00000031271	NM_177920	2.49545	3.99772	-1.50227	1.50227	0.000502819	2.63857	2.91628	-0.277713	0.277713	0.408767
1451269_at	PDZ domain containing 11	Pdzd11	BC004608	72621	Mm.291607	ENSMUSG00000015668	NM_028303	4.78836	6.29014	-1.50178	1.50178	0.00473104	5.02284	4.98138	0.0414643	0.0414643	0.923602
1453533_at	RIKEN cDNA 4933403O08 gene	4933403O08Rik	AK016644	71030	Mm.158538	ENSMUSG00000079460	XM_136029 /// XM_909353	2.60906	4.11053	-1.50147	1.50147	1.6697e-06	2.73664	2.79571	-0.059071	0.059071	0.778795
1419002_s_at	bile acid-Coenzyme A: amino acid N-acyltransferase	Baat	NM_007519	12012	Mm.2859	ENSMUSG00000039653	NM_007519	2.82191	4.32265	-1.50074	1.50074	0.000373208	3.0864	2.95849	0.127914	0.127914	0.693071
1431675_a_at	general transcription factor II I /// similar to transcription factor TFII-I-gamma	Gtf2i /// LOC100044121	AK006796		Mm.261570	ENSMUSG00000060261	NM_001080746 /// NM_001080747 /// NM_001080748 /// NM_001080749 /// NM_010365 /// XM_001474541	2.99308	4.49329	-1.50021	1.50021	5.75357e-06	3.58588	3.9065	-0.320615	0.320615	0.170592
1450327_at	purinergic receptor P2X-like 1, orphan receptor	P2rxl1	NM_011028	18440	Mm.8032	ENSMUSG00000022758	NM_011028	3.77291	5.27209	-1.49918	1.49918	0.00350224	3.90317	3.8911	0.0120746	0.0120746	0.976775
1450240_a_at	synaptotagmin-like 1	Sytl1	NM_031393	269589	Mm.25660	ENSMUSG00000028860	NM_031393	2.80024	4.299	-1.49876	1.49876	0.0024167	2.95158	3.55355	-0.601972	0.601972	0.138199
1455234_at	UDP-Gal:betaGlcNAc beta 1,3-galactosyltransferase, polypeptide 1	B3galt1	BB795733	26877	Mm.226435	ENSMUSG00000034780	NM_020283	2.66518	4.16345	-1.49827	1.49827	1.50399e-07	2.79542	3.14037	-0.344949	0.344949	0.0646814
1420301_at	expressed sequence AA414903	AA414903	AA414903	102401	Mm.270881	---	---	2.48067	3.97866	-1.49799	1.49799	0.00114045	2.82211	3.11085	-0.288744	0.288744	0.429126
1421951_at	LIM homeobox protein 1	Lhx1	AV335209	16869	Mm.4965	ENSMUSG00000018698	NM_008498	3.27449	4.77227	-1.49778	1.49778	0.000118805	3.82999	3.79519	0.0347992	0.0347992	0.904641
1418245_a_at	RNA binding motif protein 9	Rbm9	BG277926	93686	Mm.202774	ENSMUSG00000033565	NM_001110827 /// NM_001110828 /// NM_001110829 /// NM_001110830 /// NM_053104 /// NM_175387	2.7443	4.24122	-1.49692	1.49692	0.00819081	2.37434	3.13862	-0.764284	0.764284	0.11133
1440491_at	solute carrier family 1 (glial high affinity glutamate transporter), member 3	Slc1a3	BB328290	20512	Mm.204834	---	NM_148938	2.96304	4.45965	-1.49661	1.49661	1.44219e-06	3.07296	3.84233	-0.769364	0.769364	0.00110038
1449872_at	heat shock protein 3	Hspb3	NM_019960	56534	Mm.41410	ENSMUSG00000051456	NM_019960	2.48902	3.98563	-1.49661	1.49661	0.000321298	2.58961	2.86118	-0.271569	0.271569	0.396999
1445582_at	hypothetical protein LOC100045340	LOC100045340	BF472603	100045340	---	---	XM_001474145	3.31342	4.80928	-1.49586	1.49586	0.000197709	3.52768	4.38807	-0.860392	0.860392	0.00897826
1449120_a_at	pericentriolar material 1 /// similar to pericentriolar material gene 1 protein	LOC100044052 /// Pcm1	NM_023662		Mm.117896	ENSMUSG00000031592	NM_023662 /// XM_001471977	2.68232	4.17801	-1.49569	1.49569	3.81277e-09	3.0429	3.26854	-0.225644	0.225644	0.127865
1421591_at	cylicin, basic protein of sperm head cytoskeleton 1	Cylc1	NM_026134	67407	Mm.426142	ENSMUSG00000073001	NM_026134	2.53073	4.02613	-1.4954	1.4954	4.47677e-07	2.74826	3.27321	-0.52495	0.52495	0.0112209
1453114_at	nucleolar protein 9	Nol9	AK014568	74035	Mm.275803	ENSMUSG00000028948	NM_028727	2.85685	4.35162	-1.49477	1.49477	1.80696e-05	3.3848	3.47693	-0.092125	0.092125	0.711116
1444058_at	DAZ interacting protein 3, zinc finger	Dzip3	BM231657	224170	Mm.275138	ENSMUSG00000064061	NM_001110017 /// NM_027341	2.77908	4.27376	-1.49469	1.49469	0.00350478	2.95445	3.25596	-0.301511	0.301511	0.468656
1429741_at	potassium channel, subfamily V, member 1	Kcnv1	AV142265	67498	Mm.300079	ENSMUSG00000022342	NM_026200	2.62305	4.11771	-1.49467	1.49467	6.27764e-06	2.92565	3.14661	-0.220953	0.220953	0.340766
1438270_at	expressed sequence AI846148	AI846148	BB323892	68229	Mm.34766	ENSMUSG00000024970	NM_001033139	2.76466	4.25847	-1.49382	1.49382	0.00195525	2.59269	3.37635	-0.783667	0.783667	0.051286
1451633_a_at	guanine nucleotide binding protein (G protein), gamma transducing activity polypeptide 1	Gngt1	BC025929	14699	Mm.95398	ENSMUSG00000029663	NM_010314	2.89531	4.38904	-1.49373	1.49373	5.08398e-05	3.30217	3.49099	-0.188818	0.188818	0.485944
1433423_at	RIKEN cDNA 2210008N01 gene	2210008N01Rik	AK008679	76579	---	---	---	3.41744	4.91089	-1.49345	1.49345	0.00129284	3.53564	4.25991	-0.724271	0.724271	0.0581541
1445700_at	RIKEN cDNA 2310047M15 gene	2310047M15Rik	AV090264	69666	Mm.24788	ENSMUSG00000071451	NM_001101430 /// NM_001110515 /// XM_884663 /// XM_910732	2.46348	3.95671	-1.49323	1.49323	6.97099e-06	2.58311	2.73563	-0.15252	0.15252	0.511262
1450049_a_at	histone cell cycle regulation defective homolog A (S. cerevisiae)	Hira	AW537496	15260	Mm.15694	ENSMUSG00000022702	NM_010435	2.67054	4.16149	-1.49095	1.49095	1.66285e-05	2.7078	2.93288	-0.225072	0.225072	0.36508
1439753_x_at	sine oculis-related homeobox 4 homolog (Drosophila)	Six4	AI893638	20474	Mm.249575	ENSMUSG00000034460	NM_011382	2.71029	4.20113	-1.49083	1.49083	4.81651e-05	3.04312	3.21331	-0.170192	0.170192	0.526934
1431560_at	dephospho-CoA kinase domain containing	Dcakd	AK013898	68087	Mm.277449	ENSMUSG00000043146	NM_026551	2.46184	3.95043	-1.48859	1.48859	0.00498448	2.52904	2.83669	-0.307659	0.307659	0.478513
1427826_a_at	solute carrier organic anion transporter family, member 1b2	Slco1b2	AB037192	28253	Mm.272223	ENSMUSG00000030236	NM_020495 /// NM_178235	2.64707	4.13549	-1.48843	1.48843	7.72333e-08	3.06183	3.26921	-0.207383	0.207383	0.233116
1447617_at	cyclin-dependent kinase 2	Cdk2	AV303171	12566	Mm.111326	ENSMUSG00000025358	NM_016756 /// NM_183417	2.71805	4.20604	-1.488	1.488	7.28478e-07	2.8616	3.12988	-0.268277	0.268277	0.182261
1454903_at	nerve growth factor receptor (TNFR superfamily, member 16)	Ngfr	BB151515	18053	Mm.283893	ENSMUSG00000000120	NM_033217	3.86011	5.34727	-1.48716	1.48716	0.00164829	3.8055	4.10593	-0.300432	0.300432	0.426718
1444127_at	Ankyrin repeat and SOCS box-containing protein 1	Asb1	BE988432	65247	Mm.234152	---	NM_001039126 /// NM_023046	2.94133	4.42839	-1.48707	1.48707	0.000777561	2.76211	3.58977	-0.827657	0.827657	0.0240136
1443657_at	RIKEN cDNA 6330505N24 gene	6330505N24Rik	BB736539	229474	Mm.331107	---	NM_001033301	2.66199	4.14841	-1.48643	1.48643	0.00416698	2.65766	2.92072	-0.263065	0.263065	0.533599
1422872_at	bone morphogenetic protein receptor, type 1B	Bmpr1b	NM_007560	12167	Mm.39089	ENSMUSG00000052430	NM_007560	3.07338	4.55961	-1.48623	1.48623	0.0082973	3.45326	3.41892	0.0343363	0.0343363	0.940958
1459940_at	ACN9 homolog (S. cerevisiae)	Acn9	BB320205	71238	---	ENSMUSG00000042505	NM_001077713	2.5733	4.05934	-1.48604	1.48604	1.37878e-05	2.72297	3.06475	-0.341776	0.341776	0.166974
1438356_x_at	RIKEN cDNA 4933432K03 gene	4933432K03Rik	AI428127	75793	Mm.23397	---	---	2.75842	4.24384	-1.48542	1.48542	1.8445e-06	2.88389	3.00407	-0.120179	0.120179	0.567261
1434099_at	Peroxisome proliferative activated receptor, gamma, coactivator 1 alpha	Ppargc1a	BB752393	19017	Mm.441196	---	NM_008904	2.51578	4.00099	-1.48521	1.48521	3.57909e-07	2.76575	3.14601	-0.380257	0.380257	0.0526815
1458229_at	roundabout homolog 2 (Drosophila)	Robo2	BB366379	268902	Mm.171736	---	NM_175549	2.55073	4.03562	-1.48489	1.48489	4.34666e-06	2.88502	3.0765	-0.191487	0.191487	0.392548
1416006_at	midkine	Mdk	M34328	17242	Mm.906	ENSMUSG00000027239	NM_001012335 /// NM_001012336 /// NM_010784	2.73991	4.22459	-1.48468	1.48468	3.91891e-05	2.68754	3.10444	-0.416895	0.416895	0.122063
1437653_at	immunity-related GTPase family, Q	Irgq	BF466870	210146	Mm.41108	ENSMUSG00000041037	NM_153134	3.11449	4.59846	-1.48397	1.48397	7.83903e-05	3.11881	3.33314	-0.214324	0.214324	0.443172
1431183_at	RIKEN cDNA 1700066M21 gene	1700066M21Rik	AA109251	73467	Mm.263673	---	XM_129727 /// XM_907648	2.63572	4.11842	-1.4827	1.4827	6.04228e-05	2.74789	3.34811	-0.600221	0.600221	0.0357139
1431387_at	predicted gene, ENSMUSG00000052323	ENSMUSG00000052323	AK015329	100036528	---	---	---	2.58977	4.07161	-1.48184	1.48184	9.81507e-07	3.02628	3.44023	-0.413948	0.413948	0.0481516
1458662_at	dishevelled associated activator of morphogenesis 1	Daam1	BB546123	208846	Mm.87417	---	NM_026102 /// NM_172464	2.32559	3.80727	-1.48168	1.48168	0.000497834	2.35626	2.70669	-0.350423	0.350423	0.292502
1438125_at	RIKEN cDNA C230085N15 gene	C230085N15Rik	BB393897	320556	Mm.445805	---	---	2.80285	4.28407	-1.48122	1.48122	0.00101606	3.23168	3.41781	-0.186134	0.186134	0.600157
1419294_at	RIKEN cDNA 1700011H14 gene	1700011H14Rik	NM_025956	67082	Mm.87439	ENSMUSG00000021850	NM_025956	2.51407	3.99472	-1.48065	1.48065	0.00115281	2.5553	3.10407	-0.548771	0.548771	0.136116
1435657_at	expressed sequence AI425999	AI425999	BQ174439	104804	Mm.23125	---	---	2.28685	3.76682	-1.47997	1.47997	0.00041041	2.30674	2.35105	-0.0443115	0.0443115	0.890573
1421437_x_at	protocadherin beta 14	Pcdhb14	BI734351	93885	Mm.196699	ENSMUSG00000044043	NM_053139	2.78094	4.26043	-1.47949	1.47949	2.65776e-08	2.90365	3.2999	-0.396245	0.396245	0.0198348
1417797_a_at	RIKEN cDNA 1810019J16 gene	1810019J16Rik	NM_133707	69073	Mm.299081	ENSMUSG00000037600	NM_001083916 /// NM_133707	2.62258	4.10206	-1.47948	1.47948	1.21728e-07	2.99695	3.35276	-0.355808	0.355808	0.0515969
1453621_at	similar to cysteine-rich PAK1inhibitor	LOC100044696	BB540228	100044696	---	---	XM_001473268	2.54763	4.027	-1.47938	1.47938	3.8354e-07	2.7932	3.04857	-0.255371	0.255371	0.183064
1419512_at	PRP40 pre-mRNA processing factor 40 homolog B (yeast)	Prpf40b	NM_018786	54614	Mm.358668	ENSMUSG00000023007	NM_018786	2.99905	4.47839	-1.47933	1.47933	0.00297982	2.76086	3.13032	-0.369458	0.369458	0.361411
1445537_at	RIKEN cDNA 2310039F13 gene	2310039F13Rik	BM224499	76754	Mm.416579	---	---	2.59815	4.07613	-1.47799	1.47799	0.00225918	2.58742	2.94558	-0.358158	0.358158	0.359517
1422773_at	myelin transcription factor 1	Myt1	NM_008665	17932	Mm.458718	ENSMUSG00000010505	NM_008665	2.76011	4.23804	-1.47792	1.47792	1.2471e-05	2.95985	3.35297	-0.393123	0.393123	0.109973
1419237_at	ubiquitin specific peptidase 29	Usp29	NM_021323	57775	Mm.40752	ENSMUSG00000051527	NM_021323	2.44256	3.91825	-1.47569	1.47569	0.000535815	2.55006	2.96978	-0.419713	0.419713	0.211338
1443840_x_at	RIKEN cDNA 1700010H22 gene	1700010H22Rik	AV209320	75500	Mm.79012	---	NM_029312	2.65374	4.12896	-1.47523	1.47523	0.000165103	2.60175	2.90919	-0.307434	0.307434	0.30261
1449253_at	structural maintenace of chromosomes 1B	Smc1b	NM_080470	140557	Mm.182737	ENSMUSG00000022432	NM_080470	2.89677	4.37161	-1.47483	1.47483	0.000419176	2.70234	3.01948	-0.317144	0.317144	0.329355
1457933_at	Gene model 1964, (NCBI)	Gm1964	BB410759	432628	Mm.154078	---	NM_001033488	2.70202	4.17684	-1.47482	1.47482	0.000252366	2.82531	3.30752	-0.482217	0.482217	0.1255
1454464_at	RIKEN cDNA 2700078F05 gene	2700078F05Rik	AK012529	72626	Mm.450906	---	---	2.68172	4.1564	-1.47468	1.47468	0.00158767	3.01509	3.44525	-0.43016	0.43016	0.252797
1422284_at	NK2 transcription factor related, locus 9 (Drosophila)	Nkx2-9	NM_008701	18094	Mm.129420	---	NM_008701	2.93823	4.41282	-1.47459	1.47459	0.00633588	2.64059	3.04583	-0.405232	0.405232	0.363962
1438874_at	non-metastatic cells 7, protein expressed in	Nme7	BB491292	171567	Mm.219428	ENSMUSG00000026575	NM_138314 /// NM_178071	2.72848	4.20277	-1.47429	1.47429	2.27638e-05	2.90909	3.3733	-0.464211	0.464211	0.0730198
1425090_s_at	potassium voltage gated channel, Shaw-related subfamily, member 4	Kcnc4	BC024837	99738	Mm.101976	ENSMUSG00000027895	NM_145922	3.03739	4.5109	-1.47351	1.47351	2.33016e-05	2.60412	3.18081	-0.576682	0.576682	0.0290105
1453711_at	R-spondin family, member 4	Rspo4	AK020904	228770	Mm.159868	ENSMUSG00000032852	NM_001040689	2.58326	4.05381	-1.47056	1.47056	0.00122489	2.48668	2.60662	-0.119945	0.119945	0.738436
1450763_x_at	wingless-related MMTV integration site 3	Wnt3	NM_009521	22415	Mm.159091	ENSMUSG00000000125	NM_009521	2.76105	4.2316	-1.47055	1.47055	9.10832e-07	3.13212	3.36176	-0.229634	0.229634	0.252364
1426897_at	regulator of chromosome condensation 2	Rcc2	AV122997	108911	Mm.465244	ENSMUSG00000040945	NM_173867	2.49948	3.96969	-1.47021	1.47021	0.000422534	2.70931	2.75815	-0.0488405	0.0488405	0.879028
1421032_a_at	DnaJ (Hsp40) homolog, subfamily B, member 12	Dnajb12	NM_019965	56709	Mm.103610	ENSMUSG00000020109	NM_019965	2.86533	4.33508	-1.46975	1.46975	0.00273593	3.02288	3.38132	-0.358448	0.358448	0.36756
1457869_at	Predicted gene, ENSMUSG00000073000	ENSMUSG00000073000	BB745211	100038469	Mm.259350	---	---	3.96584	5.43474	-1.4689	1.4689	0.00664684	3.77879	3.91246	-0.133664	0.133664	0.763335
1419792_at	M-phase phosphoprotein 1	Mphosph1	AI661196	240641	Mm.278471	ENSMUSG00000024795	NM_183046	2.56709	4.03569	-1.4686	1.4686	3.18803e-09	2.80808	3.12324	-0.31516	0.31516	0.0331136
1437464_at	spermatogenesis associated 7	Spata7	AV175699	104871	Mm.210053	ENSMUSG00000021007	NM_178914	2.57403	4.04261	-1.46858	1.46858	0.00418723	2.65334	2.76269	-0.109351	0.109351	0.79277
1453153_at	lines homolog 2 (Drosophila)	Lins2	AK012554	72635	Mm.289796	ENSMUSG00000053091	NM_152815	3.06476	4.53322	-1.46846	1.46846	0.0024071	3.03296	3.13368	-0.10072	0.10072	0.795114
1439353_x_at	transmembrane protein 56	Tmem56	BB768133	99887	Mm.26088	ENSMUSG00000028132	NM_178936	2.55733	4.02552	-1.46818	1.46818	1.93804e-06	2.77393	3.01268	-0.238747	0.238747	0.257103
1439654_at	predicted gene, EG319225	EG319225	AV336439	319225	Mm.459484	---	XM_898079 /// XM_993192	3.05669	4.52469	-1.468	1.468	0.00351097	3.39208	3.35286	0.039221	0.039221	0.923097
1439953_at	phosphomannomutase 2	Pmm2	BB709170	54128	Mm.9699	---	NM_016881	2.8549	4.32266	-1.46776	1.46776	0.00100927	3.35954	3.67972	-0.320178	0.320178	0.365547
1449742_at	expressed sequence AA522020	AA522020	AA522020	103067	Mm.350729	---	---	2.73319	4.20036	-1.46717	1.46717	7.09173e-07	3.14675	3.47755	-0.330801	0.330801	0.0984639
1449374_at	pipecolic acid oxidase	Pipox	BC013525	19193	Mm.8543	ENSMUSG00000017453	NM_008952	2.73796	4.2048	-1.46683	1.46683	0.00531083	2.8524	3.17317	-0.320779	0.320779	0.457522
1459849_x_at	valosin containing protein (p97)/p47 complex interacting protein 1	Vcpip1	BB240193	70675	Mm.274493	---	NM_173443	3.03106	4.4967	-1.46564	1.46564	9.66971e-06	3.21901	3.41634	-0.197325	0.197325	0.399489
1438286_at	OTU domain containing 7A	Otud7a	BE982817	170711	Mm.156872	---	NM_130880	2.27144	3.73628	-1.46485	1.46485	0.000372782	2.23196	2.28391	-0.0519473	0.0519473	0.869354
1424901_at	glucosaminyl (N-acetyl) transferase 3, mucin type	Gcnt3	BC018297	72077	Mm.195555	ENSMUSG00000032226	NM_028087	2.58053	4.04428	-1.46375	1.46375	4.5518e-06	2.86057	3.02442	-0.163855	0.163855	0.458495
1432975_at	RIKEN cDNA 2310038E17 gene	2310038E17Rik	AK009671	71903	Mm.442371	---	NM_001079865	3.41459	4.87812	-1.46353	1.46353	0.00143615	3.82984	4.34162	-0.511774	0.511774	0.168447
1425117_at	RIKEN cDNA 0610012D14 gene	0610012D14Rik	BC019451	68352	Mm.88478	ENSMUSG00000038704	NM_026690	2.12244	3.58585	-1.46341	1.46341	0.000124402	2.12187	2.16561	-0.0437386	0.0437386	0.878026
1443640_at	Zinc finger protein 617	Zfp617	BB831078	170938	Mm.251482	---	NM_133358	2.85833	4.32123	-1.4629	1.4629	7.91233e-06	3.05411	3.20389	-0.14978	0.14978	0.51413
1443457_at	RIKEN cDNA A230055J12 gene	A230055J12Rik	BB175186	320314	Mm.438467	---	---	2.46134	3.92393	-1.46259	1.46259	0.000358694	2.61354	2.83144	-0.217899	0.217899	0.490204
1440017_at	pleckstrin homology domain containing, family G (with RhoGef domain) member 3	Plekhg3	BB280013	263406	Mm.291854	---	NM_153804	2.60937	4.07166	-1.46229	1.46229	8.47157e-06	2.71239	2.9103	-0.197911	0.197911	0.392508
1440775_at	RIKEN cDNA 1700054K19 gene	1700054K19Rik	AV046380	67336	Mm.378014	---	XM_001479720 /// XM_001480075	2.70072	4.16241	-1.46169	1.46169	0.000216895	2.89155	3.13095	-0.239406	0.239406	0.427083
1446633_at	autophagy-related 7 (yeast)	Atg7	AV239988	74244	Mm.275332	---	NM_028835	2.59971	4.06132	-1.46161	1.46161	0.000816735	3.19358	3.92769	-0.734108	0.734108	0.0405529
1439236_at	DNA segment, Chr 15, ERATO Doi 509, expressed	D15Ertd509e	AU022087	52647	Mm.21270	---	---	3.37474	4.83571	-1.46097	1.46097	0.00116012	3.84494	4.1966	-0.351661	0.351661	0.326281
1432173_at	serine (or cysteine) peptidase inhibitor, clade B (ovalbumin), member 12	Serpinb12	AK014669	71869	Mm.321740	---	NM_027971	2.5409	4.00138	-1.46048	1.46048	8.57191e-05	2.69297	2.71651	-0.0235365	0.0235365	0.93187
1437578_at	chloride channel calcium activated 2	Clca2	AV231113	80797	Mm.20897	ENSMUSG00000028262	NM_030601	2.73447	4.19469	-1.46022	1.46022	9.23032e-07	2.93728	3.26913	-0.331844	0.331844	0.101483
1421422_at	RIKEN cDNA 5033411D12 gene	5033411D12Rik	NM_138654	192136	Mm.364180	---	NM_138654	3.30812	4.76769	-1.45958	1.45958	0.00055676	3.13873	3.47065	-0.331917	0.331917	0.316346
1430749_at	RIKEN cDNA 2810040C05 gene	2810040C05Rik	AK012892	72719	Mm.441759	---	---	2.57397	4.03318	-1.4592	1.4592	4.50608e-08	2.8558	3.08481	-0.229008	0.229008	0.167719
1432179_x_at	RIKEN cDNA 2810433K01 gene	2810433K01Rik	AK007138	66468	Mm.283406	ENSMUSG00000036223	NM_025581	3.18564	4.64322	-1.45758	1.45758	0.000782269	3.20654	3.45942	-0.252881	0.252881	0.458155
1427122_at	coatomer protein complex, subunit gamma 2, antisense 2	Copg2as2	BE653037	54158	Mm.22891	---	NR_002845	2.81939	4.27668	-1.45728	1.45728	1.62256e-07	2.89804	3.23666	-0.338618	0.338618	0.0635736
1450460_at	aquaporin 3	Aqp3	AF104416	11828	Mm.34043	ENSMUSG00000028435	NM_016689	2.57714	4.03308	-1.45594	1.45594	0.000534974	3.00208	3.61902	-0.61694	0.61694	0.0681396
1431620_at	RIKEN cDNA 4930442J19 gene	4930442J19Rik	AK006486	74660	Mm.170672	---	XM_001481096	2.73556	4.19045	-1.45489	1.45489	0.000122739	2.94778	3.15859	-0.210809	0.210809	0.459063
1444593_at	PH domain and leucine rich repeat protein phosphatase-like	Phlppl	BB368667	244650	Mm.228130	ENSMUSG00000031732	XM_146511 /// XM_916673	3.67612	5.13094	-1.45482	1.45482	0.00440255	3.4406	4.11108	-0.670486	0.670486	0.116281
1432630_at	tankyrase, TRF1-interacting ankyrin-related ADP-ribose polymerase	Tnks	BB645478	21951	Mm.88364	ENSMUSG00000031529	NM_175091	2.16367	3.6171	-1.45343	1.45343	0.000260879	2.16458	2.20892	-0.0443377	0.0443377	0.883589
1460015_at	spermatogenesis and oogenesis specific basic helix-loop-helix 1	Sohlh1	AW554400	227631	Mm.301632	ENSMUSG00000059625	NM_001001714	3.1535	4.60655	-1.45306	1.45306	0.000190934	3.15772	3.21511	-0.0573814	0.0573814	0.845327
1421395_at	zinc finger protein interacting with K protein 1	Zik1	NM_009577	22775	Mm.49441	ENSMUSG00000030393	NM_009577	2.8631	4.31576	-1.45266	1.45266	6.09495e-08	2.86141	3.17554	-0.314126	0.314126	0.066547
1422083_at	toll-like receptor 9	Tlr9	AF348140	81897	Mm.44889	ENSMUSG00000045322	NM_031178	2.34275	3.79427	-1.45152	1.45152	0.00198724	2.49694	2.67813	-0.181193	0.181193	0.629304
1434464_at	aquaporin 12	Aqp12	BI966647	208760	Mm.235537	ENSMUSG00000045091	NM_177587	2.90115	4.35169	-1.45054	1.45054	0.00813083	2.7554	2.91038	-0.154985	0.154985	0.731494
1454118_at	hypothetical protein LOC100043319	LOC100043319	AK017917	100043319	---	---	XM_001479729	3.72403	5.17365	-1.44962	1.44962	0.000721862	3.28234	3.88118	-0.598834	0.598834	0.0834435
1437931_at	toll-like receptor 12	Tlr12	BB124260	384059	Mm.331901	ENSMUSG00000062545	NM_205823	2.78589	4.2354	-1.44952	1.44952	0.00946242	2.84873	3.40999	-0.561262	0.561262	0.231407
1447217_at	ubiquitin-like, containing PHD and RING finger domains 2	Uhrf2	BB292098	109113	Mm.313364	ENSMUSG00000024817	NM_144873	3.36179	4.81126	-1.44947	1.44947	0.00597954	3.48964	3.98817	-0.498533	0.498533	0.254588
1444534_at	RIKEN cDNA F830021D11 gene	F830021D11Rik	AW122555	224648	Mm.291291	---	NM_001080769	3.73769	5.18695	-1.44926	1.44926	0.00546324	3.99958	3.94273	0.0568448	0.0568448	0.893756
1429369_at	transportin 3	Tnpo3	AV306751	320938	Mm.276381	ENSMUSG00000012535	NM_177296	2.58713	4.03639	-1.44926	1.44926	0.00427118	2.94776	3.01797	-0.0702153	0.0702153	0.864563
1458354_x_at	keratin 28	Krt28	AV294218	70843	Mm.180256	ENSMUSG00000055937	XM_203344	2.96388	4.4131	-1.44922	1.44922	0.00184605	3.61563	3.31651	0.299119	0.299119	0.422957
1453340_at	RIKEN cDNA 1700057D03 gene	1700057D03Rik	AV046434	73441	Mm.399166	---	---	2.55176	4.00073	-1.44896	1.44896	0.000167801	2.9313	3.1533	-0.222003	0.222003	0.446627
1420567_at	protein kinase C, nu	Prkcn	NM_029239	75292	Mm.252776	ENSMUSG00000024070	NM_029239	2.4883	3.93697	-1.44867	1.44867	7.93884e-05	2.51724	2.62879	-0.111551	0.111551	0.681506
1430619_a_at	mevalonate kinase /// similar to mevalonate kinase	LOC637711 /// Mvk	AV324744		Mm.28088	ENSMUSG00000041939	NM_023556 /// XM_913466	2.83536	4.284	-1.44864	1.44864	0.000281812	3.06145	3.29777	-0.236322	0.236322	0.440026
1426731_at	desmin	Des	AI156158	13346	Mm.6712	ENSMUSG00000026208	NM_010043	2.68585	4.13253	-1.44667	1.44667	0.000385226	2.57438	2.8824	-0.308023	0.308023	0.330112
1422617_at	Xmr protein /// predicted gene, EG546272 /// similar to Sycp3 like X-linked /// novel protein similar to Xlr-related, meiosis regulated (Xmr) /// hypothetical LOC664810 /// hypothetical LOC664844 /// predicted gene, EG664861 /// predicted gene, EG664877 /// predicted gene, EG664890 /// predicted gene, EG664906 /// predicted gene, EG664923 /// predicted gene, EG664944 /// hypothetical LOC664951 //…	EG546272 /// EG664861 /// EG664877 /// EG664890 /// EG664906 /// EG664923 /// EG664944 /// EG664989 /// LOC100038968 /// LOC100039003 /// LOC100039120 /// LOC100039194 /// LOC100039522 /// LOC100039573 /// LOC100040417 /// LOC100042087 /// LOC100042122 /// LOC619914 /// LOC664810 /// LOC664844 /// LOC664951 /// RP23-110D11.1 /// RP23-18I13.1 /// RP23-191A10.1 /// RP23-3D2.1 /// RP23-418H15.1 /// …	NM_009529		Mm.421900	ENSMUSG00000059047 /// ENSMUSG00000061227 /// ENSMUSG00000064334 /// ENSMUSG00000068103 /// ENSMUSG00000071788 /// ENSMUSG00000073245 /// ENSMUSG00000073247 /// ENSMUSG00000073255 /// ENSMUSG00000073257	NM_001040669 /// NM_001099325 /// NM_001099919 /// NM_001100444 /// NM_001100445 /// NM_001100446 /// NM_001102678 /// NM_001109970 /// XM_001472071 /// XM_001472304 /// XM_001472332 /// XM_001472427 /// XM_001472448 /// XM_001472499 /// XM_001472834 /// XM_001472858 /// XM_001472953 /// XM_001472983 /// XM_001473259 /// XM_001473275 /// XM_001473331 /// XM_001473346 /// XM_001477305 /// XM_00147…	2.81109	4.257	-1.44591	1.44591	7.4716e-05	3.59291	3.31256	0.280347	0.280347	0.303925
1437575_at	minichromosome maintenance complex component 9	Mcm9	BB327008	71567	Mm.278221	---	NM_027830	2.72074	4.16549	-1.44474	1.44474	9.73794e-07	2.82713	3.17809	-0.350958	0.350958	0.0823075
1447682_x_at	Tnf receptor-associated factor 5	Traf5	BB108799	22033	Mm.380491	---	NM_011633	2.8447	4.28917	-1.44448	1.44448	2.235e-06	3.7672	3.3981	0.369099	0.369099	0.08391
1416960_at	beta-1,3-glucuronyltransferase 3 (glucuronosyltransferase I)	B3gat3	NM_024256	72727	Mm.259	ENSMUSG00000071649	NM_024256	3.57902	5.02344	-1.44442	1.44442	0.00909499	3.68543	3.94101	-0.255583	0.255583	0.577213
1426711_at	transmembrane and coiled-coil domains 3	Tmco3	BM114609	234076	Mm.219813	ENSMUSG00000038497	NM_172282	2.78665	4.23047	-1.44382	1.44382	0.00255077	3.13933	3.59092	-0.451592	0.451592	0.246678
1437569_at	transmembrane protein 132E	Tmem132e	BB336174	270893	Mm.341593	ENSMUSG00000020701	NM_023438	2.39953	3.84268	-1.44316	1.44316	1.17919e-05	2.54362	2.50059	0.0430277	0.0430277	0.853003
1424870_at	oxysterol binding protein-like 10 /// similar to oxysterol-binding protein-like protein OSBPL10	LOC100047530 /// Osbpl10	BC027256		Mm.458474	ENSMUSG00000040875	NM_148958 /// XM_001479215	2.38835	3.83121	-1.44286	1.44286	0.00413179	2.41036	2.53367	-0.123304	0.123304	0.762672
1435853_at	cytochrome P450, family 2, subfamily d, polypeptide 12	Cyp2d12	AV372365	380997	Mm.226708	ENSMUSG00000057138	NM_201360	2.57642	4.01906	-1.44264	1.44264	0.000115781	2.51149	2.76906	-0.257574	0.257574	0.36074
1436392_s_at	transcription factor AP-2, gamma	Tcfap2c	BB550860	21420	Mm.3629	ENSMUSG00000028640	NM_009335	2.78997	4.23247	-1.44249	1.44249	0.000186545	2.99168	3.58075	-0.589075	0.589075	0.0529267
1434759_at	leucine rich repeat transmembrane neuronal 3	Lrrtm3	BM224801	216028	Mm.431318	ENSMUSG00000042846	NM_178678	2.72501	4.16745	-1.44244	1.44244	6.92508e-06	3.2576	3.16314	0.0944614	0.0944614	0.672592
1451438_s_at	C-type lectin domain family 2, member h	Clec2h	AF350410	94071	Mm.197689	ENSMUSG00000030364	NM_053165	2.93532	4.37753	-1.44221	1.44221	7.24419e-05	2.79145	3.00265	-0.2112	0.2112	0.433891
1438332_at	solute carrier family 22 (organic anion transporter), member 6	Slc22a6	BB127498	18399	Mm.30090	ENSMUSG00000024650	NM_008766	2.74443	4.18638	-1.44195	1.44195	0.000722822	2.89962	3.04048	-0.140854	0.140854	0.672284
1447937_a_at	RIKEN cDNA 4933409K07 gene /// predicted gene, EG545605 /// predicted gene, ENSMUSG00000073868 /// similar to 4933409K07Rik protein /// similar to RIKEN cDNA 4933409K07 gene	4933409K07Rik /// EG545605 /// ENSMUSG00000073868 /// LOC100039323 /// LOC100039331 /// LOC100039344 /// LOC100039374 /// LOC100039909 /// LOC100041522 /// LOC100041536 /// LOC100041549 /// LOC100041599 /// LOC100042466 /// LOC100042472 /// LOC100042519 /// LOC100042524 /// LOC100042536 /// LOC100042539 /// LOC665845	BB379724		Mm.441242	ENSMUSG00000073870 /// ENSMUSG00000073872 /// ENSMUSG00000073874 /// ENSMUSG00000073879 /// ENSMUSG00000073881 /// ENSMUSG00000073883 /// ENSMUSG00000073885 /// ENSMUSG00000073886 /// ENSMUSG00000073887 /// ENSMUSG00000078725 /// ENSMUSG00000078729 /// ENSMUSG00000078731 /// ENSMUSG00000078744 /// ENSMUSG00000079763	NM_178649 /// XM_001472444 /// XM_001472494 /// XM_001473293 /// XM_001473759 /// XM_001478493 /// XM_001478587 /// XM_001478593 /// XM_979819 /// XR_001565 /// XR_030749 /// XR_030760 /// XR_031156 /// XR_031163 /// XR_031216 /// XR_033727 /// XR_033754 /// XR_033762 /// XR_033794	2.81277	4.25375	-1.44098	1.44098	0.00143815	2.67217	3.39194	-0.719775	0.719775	0.0541934
1457227_at	expressed sequence AI843755	AI843755	AI843755	100215	Mm.41666	---	---	2.66683	4.10766	-1.44083	1.44083	1.31195e-05	2.84283	3.26327	-0.420439	0.420439	0.0823585
1435412_at	RIKEN cDNA 1700007E06 gene	1700007E06Rik	BF018978	75459	Mm.45462	ENSMUSG00000078938	XM_619346 /// XM_908448	2.47411	3.9146	-1.4405	1.4405	0.000351449	2.40559	2.60874	-0.203156	0.203156	0.512581
1438007_at	expressed sequence AI851790	AI851790	BB432758	268354	Mm.51939	ENSMUSG00000044071	NM_182807	2.71738	4.15786	-1.44048	1.44048	2.72566e-05	2.90353	3.53037	-0.626842	0.626842	0.0176385
1436628_at	unc-51-like kinase 4 (C. elegans)	Ulk4	AV274777	209012	Mm.458036	ENSMUSG00000040936	XM_001479566 /// XM_001481114	2.25087	3.69113	-1.44026	1.44026	0.000881812	2.26826	2.32532	-0.0570545	0.0570545	0.866371
1457245_at	disrupted in renal carcinoma 2 (human)	Dirc2	AW988060	224132	Mm.24094	---	NM_153550	2.86519	4.30456	-1.43937	1.43937	0.000283591	2.97467	3.25065	-0.27598	0.27598	0.36565
1445557_at	RIKEN cDNA 0610040B10 gene	0610040B10Rik	BB807032	67672	Mm.30983	---	XM_001479510	2.8981	4.33679	-1.43869	1.43869	5.0483e-05	2.87878	3.14609	-0.26731	0.26731	0.308582
1437567_at	cDNA sequence BC023179	BC023179	BB772341	232855	Mm.360403	ENSMUSG00000066838	NM_145577	3.08764	4.52614	-1.4385	1.4385	6.72523e-06	3.19888	3.72029	-0.521412	0.521412	0.0266495
1443502_at	baculoviral IAP repeat-containing 7 (livin)	Birc7	BB539598	329581	Mm.187879	ENSMUSG00000038840	XM_283820 /// XM_914797	3.87454	5.31298	-1.43845	1.43845	0.00112633	3.83218	4.1076	-0.275424	0.275424	0.431533
1453086_at	RIKEN cDNA 6330408A02 gene	6330408A02Rik	AK018141	321008	Mm.458832	---	NM_177312	3.17342	4.61163	-1.43821	1.43821	0.000556578	3.0969	3.46905	-0.372151	0.372151	0.255805
1440191_s_at	leukocyte receptor cluster (LRC) member 9	Leng9	AI847494	243813	Mm.347643	---	NM_175529	2.74106	4.17863	-1.43757	1.43757	0.000918837	2.5819	3.36579	-0.783897	0.783897	0.0291836
1458944_at	hypothetical protein LOC100043132 /// hypothetical protein LOC100047444	LOC100043132 /// LOC100047444	AV269323		Mm.399336	---	XM_001478156 /// XM_001479567	2.5573	3.99469	-1.4374	1.4374	8.81727e-05	2.94202	2.91086	0.0311542	0.0311542	0.908689
1442938_at	DNA segment, Chr 12, ERATO Doi 247, expressed	D12Ertd247e	BG066579	52546	---	---	---	2.74247	4.17976	-1.43729	1.43729	2.21107e-05	2.8963	3.28954	-0.393236	0.393236	0.115289
1442860_at	diacylglycerol kinase, beta	Dgkb	BB429621	217480	Mm.126525	---	NM_178681	2.75775	4.19416	-1.4364	1.4364	0.000250443	2.92302	3.22639	-0.303362	0.303362	0.314437
1445089_at	DNA segment, Chr 16, ERATO Doi 778, expressed	D16Ertd778e	BG069671	52714	---	---	---	2.91309	4.34936	-1.43626	1.43626	1.69026e-06	3.37111	3.33901	0.0320977	0.0320977	0.873256
1436718_at	neurexophilin 1	Nxph1	BB274960	18231	Mm.459651	---	NM_008751	2.60611	4.04128	-1.43517	1.43517	0.000101125	2.96214	3.41993	-0.457787	0.457787	0.105656
1427663_a_at	CDC like kinase 4	Clk4	BG921314	12750	Mm.239354	ENSMUSG00000020385	NM_007714	2.81386	4.2487	-1.43484	1.43484	0.00183009	2.80258	3.55695	-0.754369	0.754369	0.0491841
1438791_at	RIKEN cDNA 1700016P04 gene	1700016P04Rik	AI036784	69413	Mm.177847	---	XM_001473412 /// XM_001475672	3.0096	4.44428	-1.43468	1.43468	0.00133894	3.26691	3.54145	-0.274537	0.274537	0.44053
1437018_at	paraneoplastic antigen MA2	Pnma2	BG072348	239157	Mm.44358	ENSMUSG00000046204	NM_175498	2.56953	4.0038	-1.43427	1.43427	0.00951742	2.64532	3.20232	-0.557008	0.557008	0.230473
1453305_at	IQ motif containing D	Iqcd	AK017032	75732	Mm.425285	ENSMUSG00000029601	NM_029408	2.84218	4.27644	-1.43426	1.43426	0.000482118	2.90408	3.1895	-0.285418	0.285418	0.372487
1430074_x_at	RIKEN cDNA 8430426H19 gene	8430426H19Rik	AI607344	71508	Mm.442497	ENSMUSG00000055228	NM_178875	2.72107	4.15527	-1.43421	1.43421	0.00110673	2.84338	3.20733	-0.363947	0.363947	0.298861
1449128_at	coiled-coil domain containing 43	Ccdc43	NM_025918	52715	Mm.277638	ENSMUSG00000020925	NM_025918	2.66478	4.09795	-1.43317	1.43317	9.29546e-06	2.81847	3.15006	-0.331586	0.331586	0.152827
1456862_at	sine oculis-related homeobox 4 homolog (Drosophila)	Six4	AI893638	20474	Mm.249575	ENSMUSG00000034460	NM_011382	2.71127	4.14349	-1.43222	1.43222	8.71125e-08	2.79019	3.27108	-0.480889	0.480889	0.0076951
1454121_x_at	coiled-coil domain containing 18	Ccdc18	AK006197	73254	Mm.441231	---	NM_028481	2.73363	4.16479	-1.43116	1.43116	2.33248e-07	3.25449	3.25739	-0.00289755	0.00289755	0.986873
1418278_at	apolipoprotein C-III	Apoc3	BC021776	11814	Mm.390161	ENSMUSG00000032081	NM_023114	2.68649	4.11759	-1.43111	1.43111	0.000302052	2.60101	3.22924	-0.62823	0.62823	0.0472045
1447567_at	RIKEN cDNA D130007H15 gene	D130007H15Rik	BM118129	414112	---	---	XM_897476	2.66398	4.09493	-1.43095	1.43095	0.000353919	3.30454	3.30869	-0.00414628	0.00414628	0.98922
1456643_at	RIKEN cDNA 9230114K14 gene	9230114K14Rik	BB043558	414108	Mm.383512	---	XM_898562 /// XM_922685	2.64447	4.07529	-1.43082	1.43082	0.00133115	2.62838	3.364	-0.735619	0.735619	0.0462864
1456869_at	zinc finger protein 787	Zfp787	AI462089	67109	Mm.3254	ENSMUSG00000046792	NM_001013012	2.27393	3.70435	-1.43042	1.43042	0.000486711	2.27258	2.32303	-0.0504517	0.0504517	0.873405
1429540_at	cornifelin	Cnfn	AK008979	72383	Mm.34382	ENSMUSG00000063651	NM_001081375	2.40039	3.83079	-1.43041	1.43041	1.4103e-05	2.39061	2.56048	-0.169867	0.169867	0.469071
1431425_a_at	RIKEN cDNA 4930535B03 gene	4930535B03Rik	AK015972	75137	Mm.196275	ENSMUSG00000028106	NM_001081293	2.58358	4.01251	-1.42894	1.42894	1.23423e-07	2.76863	3.01098	-0.242354	0.242354	0.16107
1428653_x_at	ELAV (embryonic lethal, abnormal vision, Drosophila)-like 1 (Hu antigen R)	Elavl1	BB003384	15568	Mm.466627	ENSMUSG00000040028	NM_010485	2.89972	4.32845	-1.42873	1.42873	9.79971e-07	2.88126	3.24168	-0.36042	0.36042	0.0720364
1427767_a_at	cystic fibrosis transmembrane conductance regulator homolog	Cftr	X72693	12638	Mm.15621	ENSMUSG00000041301	NM_021050	2.55698	3.9856	-1.42862	1.42862	2.16598e-05	2.78551	3.09675	-0.311241	0.311241	0.204451
1418555_x_at	Spi-C transcription factor (Spi-1/PU.1 related)	Spic	NM_011461	20728	Mm.21642	ENSMUSG00000004359	NM_011461	2.81923	4.24734	-1.42811	1.42811	0.00518252	3.92562	3.81456	0.111064	0.111064	0.789792
1437415_at	RIKEN cDNA 4933427D06 gene	4933427D06Rik	AV281902	232217	Mm.281744	ENSMUSG00000055403	NM_175017	2.80627	4.23388	-1.42761	1.42761	9.0753e-06	3.44415	3.38625	0.0578949	0.0578949	0.797263
1439379_x_at	protamine 1	Prm1	AV209010	19118	Mm.42733	ENSMUSG00000022501	NM_013637	2.53117	3.95852	-1.42736	1.42736	3.25805e-05	2.62873	2.83997	-0.211232	0.211232	0.39895
1438324_at	RIKEN cDNA 9330182L06 gene	9330182L06Rik	AW550882	231014	Mm.130063	ENSMUSG00000056004	NM_172706	2.72668	4.15372	-1.42705	1.42705	1.53338e-06	2.83038	3.2925	-0.462123	0.462123	0.0279055
1423084_at	UDP-Gal:betaGlcNAc beta 1,3-galactosyltransferase, polypeptide 2	B3galt2	BB223909	26878	Mm.285580	ENSMUSG00000033849	NM_020025	2.66527	4.09228	-1.42701	1.42701	3.05875e-07	2.83412	3.21474	-0.38062	0.38062	0.0423688
1444790_at	RIKEN cDNA 1810005K13 gene	1810005K13Rik	AV048499	66255	Mm.272341	---	XM_885191 /// XM_917141	3.00553	4.432	-1.42647	1.42647	1.52898e-05	2.88996	3.80341	-0.913443	0.913443	0.00068409
1449913_at	zinc finger protein 2	Zfp2	NM_009550	22678	Mm.259230	ENSMUSG00000049321	NM_001044697 /// NM_001044698 /// NM_001044699 /// NM_001044700	2.89282	4.31893	-1.42611	1.42611	2.6172e-05	3.22572	3.39779	-0.172074	0.172074	0.482947
1424977_at	RIKEN cDNA 4930418G15 gene	4930418G15Rik	BC022722	69312	Mm.386795	ENSMUSG00000025916	NM_027033 /// NM_145692	2.67249	4.09822	-1.42573	1.42573	3.22435e-05	3.19503	3.4895	-0.294469	0.294469	0.242316
1451147_x_at	cold shock domain containing C2, RNA binding	Csdc2	BC016109	105859	Mm.22524	ENSMUSG00000042109	NM_145473	3.70373	5.12943	-1.4257	1.4257	0.00879937	3.72387	3.85496	-0.131081	0.131081	0.770375
1453865_a_at	OTU domain containing 5	Otud5	AK010750	54644	Mm.142827	ENSMUSG00000031154	NM_138604	3.12257	4.54802	-1.42545	1.42545	0.000245984	3.50974	3.74012	-0.230376	0.230376	0.438454
1417729_at	myosin, heavy polypeptide 6, cardiac muscle, alpha	Myh6	BB481540	17888	Mm.290003	ENSMUSG00000040752	NM_010856	2.5457	3.97109	-1.4254	1.4254	3.71424e-06	2.86384	3.02788	-0.164045	0.164045	0.439644
1443851_at	RIKEN cDNA 8430415E04 gene	8430415E04Rik	BE980275	74521	Mm.248619	ENSMUSG00000021209	NM_028980	2.8429	4.26746	-1.42457	1.42457	0.00131175	2.82362	3.46479	-0.641161	0.641161	0.077521
1452577_at	Immunoglobulin heavy chain complex	Igh	X88902	111507	Mm.390473	---	---	2.60911	4.03359	-1.42448	1.42448	0.00173267	2.77786	3.08883	-0.31097	0.31097	0.393671
1433419_at	RIKEN cDNA 4930405A07 gene	4930405A07Rik	AK015090	73920	---	---	---	2.46452	3.88897	-1.42445	1.42445	1.39854e-06	2.76922	2.88958	-0.120356	0.120356	0.542874
1432113_at	coiled-coil domain containing 18	Ccdc18	AK006197	73254	Mm.441231	---	NM_028481	2.63375	4.05792	-1.42417	1.42417	3.84043e-07	2.91855	3.22672	-0.308176	0.308176	0.0988949
1456718_at	transmembrane protein 56	Tmem56	BB768133	99887	Mm.26088	ENSMUSG00000028132	NM_178936	2.69166	4.11527	-1.42361	1.42361	1.41104e-06	2.81469	3.07072	-0.256026	0.256026	0.202128
1456969_at	a disintegrin-like and metallopeptidase (reprolysin type) with thrombospondin type 1 motif, 5 (aggrecanase-2)	Adamts5	BB043424	23794	Mm.437478	---	NM_011782	2.5987	4.02207	-1.42337	1.42337	4.2294e-07	2.78273	3.03773	-0.255003	0.255003	0.170254
1448326_a_at	cellular retinoic acid binding protein I	Crabp1	NM_013496	12903	Mm.34797	ENSMUSG00000032291	NM_013496	3.08926	4.5123	-1.42304	1.42304	1.14927e-05	3.06676	3.23972	-0.172957	0.172957	0.451974
1427170_at	proteasome (prosome, macropain) subunit, alpha type, 8	Psma8	BF318721	73677	Mm.87277	ENSMUSG00000036743	XM_357002 /// XM_906754	2.62134	4.04308	-1.42175	1.42175	0.00444235	2.96295	3.10231	-0.139358	0.139358	0.731657
1453046_at	similar to diacylglycerol kinase, eta	LOC100042000	AK007159	100042000	Mm.463013	ENSMUSG00000072741 /// ENSMUSG00000079404 /// ENSMUSG00000079407	XM_001477589	2.6096	4.03126	-1.42166	1.42166	0.00537341	3.19043	3.0039	0.186535	0.186535	0.654984
1431115_at	TGFB-induced factor 2	Tgif2	AK017884	228839	Mm.315625	ENSMUSG00000062175	NM_173396	3.44547	4.86655	-1.42108	1.42108	0.00137323	3.28851	3.79166	-0.503151	0.503151	0.161367
1417604_at	calcium/calmodulin-dependent protein kinase I	Camk1	NM_133926	52163	Mm.277373	ENSMUSG00000030272	NM_133926	2.9612	4.3812	-1.42	1.42	0.000659842	3.14231	3.28091	-0.138596	0.138596	0.669609
1443000_at	DNA segment, Chr 3, ERATO Doi 300, expressed	D3Ertd300e	BB295054	56790	Mm.37356	---	NM_019995	2.62537	4.04362	-1.41825	1.41825	0.00285569	2.62652	2.65269	-0.0261658	0.0261658	0.945437
1443055_at	RIKEN cDNA B230369F24 gene	B230369F24Rik	BB435107	320110	Mm.386898	---	---	2.54583	3.96219	-1.41636	1.41636	9.02816e-05	2.80724	3.32512	-0.517884	0.517884	0.0636173
1419972_at	Solute carrier family 35, member A5	Slc35a5	C86506	74102	Mm.264984	---	NM_028756	2.88474	4.30079	-1.41606	1.41606	0.00151085	3.18054	3.39903	-0.218481	0.218481	0.538581
1422203_at	solute carrier family 18 (vesicular monoamine), member 3	Slc18a3	NM_021712	20508	Mm.190503	---	NM_021712	2.20411	3.6201	-1.416	1.416	0.00925152	2.21563	2.27426	-0.058625	0.058625	0.89614
1445243_at	DNA segment, Chr 10, ERATO Doi 533, expressed	D10Ertd533e	BG068239	52648	---	---	---	2.41054	3.82631	-1.41577	1.41577	0.000122757	2.47699	2.50752	-0.0305358	0.0305358	0.911699
1445849_at	cDNA sequence BC061212 /// similar to CDNA sequence BC061212 /// predicted gene, EG666203	BC061212 /// EG666203 /// LOC665521 /// LOC665755	BG070782		Mm.380154	ENSMUSG00000069661 /// ENSMUSG00000072815 /// ENSMUSG00000072822	NM_198667 /// XM_979231 /// XM_982294 /// XR_001743	2.50879	3.92441	-1.41562	1.41562	6.1679e-06	2.85049	2.97137	-0.120878	0.120878	0.579006
1450812_at	B-cell leukemia/lymphoma 2 related protein A1a /// B-cell leukemia/lymphoma 2 related protein A1b /// B-cell leukemia/lymphoma 2 related protein A1c /// B-cell leukemia/lymphoma 2 related protein A1d	Bcl2a1a /// Bcl2a1b /// Bcl2a1c /// Bcl2a1d	NM_007535		Mm.378888	ENSMUSG00000053820 /// ENSMUSG00000074145 /// ENSMUSG00000074147 /// ENSMUSG00000074148	NM_007534 /// NM_007535 /// NM_007536 /// NM_009742	2.85181	4.26727	-1.41546	1.41546	1.9083e-05	2.78728	3.09009	-0.302807	0.302807	0.208127
1452029_a_at	purine-rich element binding protein G	Purg	AF479673	75029	Mm.466017	ENSMUSG00000049184	NM_001098233 /// NM_152821	2.81156	4.22651	-1.41496	1.41496	0.000180027	2.96998	3.45343	-0.483448	0.483448	0.100007
1457009_at	Rho-related BTB domain containing 3	Rhobtb3	AW260070	73296	Mm.276200	ENSMUSG00000021589	NM_028493	2.99935	4.41401	-1.41465	1.41465	2.43194e-05	2.93239	3.64007	-0.707678	0.707678	0.00697386
1430331_at	RIKEN cDNA 1110005A03 gene /// similar to RIKEN cDNA 1110005A03 gene	1110005A03Rik /// LOC668924	AK016897		Mm.348004	---	NM_028865 /// XR_034980 /// XR_034990	2.42563	3.83997	-1.41434	1.41434	2.08152e-06	3.18967	3.29617	-0.106502	0.106502	0.597243
1455973_at	predicted gene, OTTMUSG00000005148	OTTMUSG00000005148	BB738659	626870	Mm.369429	ENSMUSG00000040978	NM_001037928	2.63243	4.04646	-1.41403	1.41403	3.63805e-06	2.79313	3.08048	-0.287351	0.287351	0.177901
1436725_at	RIKEN cDNA E130306D19 gene	E130306D19Rik	BM226118	230098	Mm.331567	ENSMUSG00000051517	NM_001013377	2.67441	4.08836	-1.41395	1.41395	0.000256622	2.82124	2.94128	-0.120038	0.120038	0.683689
1418600_at	Kruppel-like factor 1 (erythroid)	Klf1	NM_010635	16596	Mm.4847	ENSMUSG00000054191	NM_010635	2.27405	3.68755	-1.41349	1.41349	1.23535e-05	2.45746	2.73226	-0.274805	0.274805	0.236038
1453715_at	synaptic vesicle glycoprotein 2c	Sv2c	AK015921	75209	Mm.441155	ENSMUSG00000051111	XM_914033 /// XM_923035 /// XM_991257	2.66579	4.07891	-1.41312	1.41312	0.000251831	2.68925	2.77835	-0.0891066	0.0891066	0.76157
1427783_at	v-erb-a erythroblastic leukemia viral oncogene homolog 4 (avian)	Erbb4	AF059177	13869	Mm.442420	ENSMUSG00000062209	NM_010154 /// XM_001002143 /// XM_136682 /// XM_909965 /// XM_986918	2.70978	4.12213	-1.41235	1.41235	0.000243642	2.89644	3.12964	-0.233193	0.233193	0.428351
1424917_a_at	WD repeat domain, phosphoinositide interacting 1	Wipi1	BC025560	52639	Mm.35817	ENSMUSG00000041895	NM_145940	2.90912	4.32136	-1.41223	1.41223	0.00312687	3.31728	3.80147	-0.484187	0.484187	0.216728
1457634_at	hypothetical protein LOC100044317	LOC100044317	BG093687	100044317	---	---	XM_001471589	2.76791	4.18008	-1.41216	1.41216	8.09257e-08	2.72398	3.11205	-0.388074	0.388074	0.0246789
1425711_a_at	thymoma viral proto-oncogene 1 /// similar to serine/threonine protein kinase	Akt1 /// LOC100047666	M94335		Mm.6645	ENSMUSG00000001729	NM_009652 /// XM_001479155 /// XM_001479161	2.52469	3.93658	-1.41189	1.41189	1.99352e-06	2.73622	2.66066	0.0755662	0.0755662	0.705983
1438709_at	WD repeat domain, phosphoinositide interacting 1	Wipi1	BB044002	52639	Mm.35817	ENSMUSG00000041895	NM_145940	3.94773	5.35937	-1.41164	1.41164	0.000782344	4.06967	4.28738	-0.217714	0.217714	0.509013
1426281_at	cation channel of sperm 1	Catsper1	AF407332	225865	Mm.87321	ENSMUSG00000038498	NM_139301	2.4523	3.86384	-1.41154	1.41154	0.000246753	2.69008	2.6524	0.0376813	0.0376813	0.897507
1443749_x_at	solute carrier family 1 (glial high affinity glutamate transporter), member 3	Slc1a3	BB085413	20512	Mm.204834	ENSMUSG00000005360	NM_148938	3.52897	4.94034	-1.41137	1.41137	0.000672189	3.40473	3.84606	-0.441325	0.441325	0.180585
1442060_at	prolyl endopeptidase-like	Prepl	BB224442	213760	Mm.259035	---	NM_145984	2.76961	4.18082	-1.41121	1.41121	5.73791e-06	2.99681	3.2301	-0.233293	0.233293	0.284917
1429768_at	dystrobrevin alpha	Dtna	BB355121	13527	Mm.94371	ENSMUSG00000024302	NM_010087 /// NM_207650	2.64625	4.05728	-1.41103	1.41103	0.000236712	3.26775	3.48752	-0.219769	0.219769	0.453432
1437258_at	small proline-rich protein 2A /// similar to ribosomal protein L21	LOC100042999 /// LOC100043005 /// Sprr2a	BB120697		Mm.6853	ENSMUSG00000068893 /// ENSMUSG00000078664	NM_011468 /// XR_034369 /// XR_034371	2.88117	4.29123	-1.41007	1.41007	0.000320488	3.0121	3.12506	-0.112954	0.112954	0.706535
1437092_at	similar to CAP-GLY domain containing linker protein family, member 4	LOC100048376	AV042829	100048376	---	---	XM_001480234 /// XM_001480238	2.77622	4.18626	-1.41004	1.41004	0.00529836	3.05116	3.2387	-0.187542	0.187542	0.649962
1438574_at	G protein-coupled receptor 152	Gpr152	BB277104	269053	Mm.131677	ENSMUSG00000044724	NM_206973	2.96465	4.37365	-1.409	1.409	4.85263e-05	3.01048	3.39319	-0.382715	0.382715	0.140583
1449834_at	MAGI family member, X-linked	Magix	NM_018832	54634	Mm.67912	ENSMUSG00000031147	NM_018832	2.84344	4.25183	-1.40839	1.40839	0.000361181	3.23621	3.00316	0.233055	0.233055	0.444336
1445743_at	RIKEN cDNA E330024J20 gene	E330024J20Rik	BB556624	320654	Mm.447456	---	---	2.7317	4.14003	-1.40834	1.40834	1.05663e-07	2.79736	3.06128	-0.263919	0.263919	0.119938
1433283_s_at	oppositely-transcribed ressorted locus Y Chr	Orly	AK015935	75204	Mm.463004	---	XM_889568	3.5075	4.91524	-1.40774	1.40774	0.0028107	3.4845	4.40983	-0.92533	0.92533	0.0216853
1430787_at	RIKEN cDNA 2310050B05 gene	2310050B05Rik	AK009897	69678	Mm.81562	---	---	2.60703	4.01405	-1.40702	1.40702	0.000120764	2.67321	2.80197	-0.128765	0.128765	0.638298
1425466_at	SUMO/sentrin specific peptidase 2	Senp2	AV317107	75826	Mm.297431	ENSMUSG00000022855	NM_029457	2.94172	4.34812	-1.4064	1.4064	0.00369422	3.17259	3.03532	0.137271	0.137271	0.726429
1427009_at	laminin, alpha 5	Lama5	AV224009	16776	Mm.4339	ENSMUSG00000015647	NM_001081171	2.39156	3.79606	-1.4045	1.4045	0.00977761	2.38746	2.63245	-0.244987	0.244987	0.586758
1431407_at	RIKEN cDNA 2310024H09 gene	2310024H09Rik	AK009494	74181	---	---	---	2.87399	4.27845	-1.40446	1.40446	2.2079e-08	3.2849	3.56947	-0.284577	0.284577	0.0677345
1443987_at	kelch-like 18 (Drosophila)	Klhl18	BB283043	270201	Mm.41744	ENSMUSG00000054792	NM_177771	3.19016	4.59342	-1.40326	1.40326	0.00918946	3.30069	3.96572	-0.665033	0.665033	0.144466
1456723_at	RIKEN cDNA B130055M24 gene	B130055M24Rik	AV027552	654803	Mm.423237	---	---	2.73159	4.13481	-1.40322	1.40322	4.08435e-05	2.86573	3.34266	-0.476923	0.476923	0.0653077
1458956_at	PITPNM family member 3	Pitpnm3	AW045889	327958	Mm.351793	ENSMUSG00000040543	NM_001024927 /// NM_001081641	2.45621	3.85929	-1.40308	1.40308	0.00158884	2.61218	2.71624	-0.104061	0.104061	0.768071
1437983_at	sal-like 1 (Drosophila)	Sall1	BB739342	58198	Mm.214361	ENSMUSG00000031665	NM_021390	2.67874	4.08055	-1.40181	1.40181	0.000448567	3.00474	3.28706	-0.282315	0.282315	0.363484
1444573_at	Lemur tyrosine kinase 3	Lmtk3	AI413247	381983	Mm.44928	---	NM_001005511	2.55474	3.95647	-1.40172	1.40172	0.000299803	2.6426	3.25076	-0.608156	0.608156	0.049465
1447794_x_at	PLAC8-like 1	Plac8l1	AV209062	69401	Mm.34841	ENSMUSG00000059455	XM_484719 /// XM_910139	2.58563	3.98712	-1.4015	1.4015	5.19742e-08	2.88715	3.04952	-0.162376	0.162376	0.307714
1441204_at	RIKEN cDNA A130019P10 gene	A130019P10Rik	BB154198	399617	Mm.442927	---	---	2.83365	4.23506	-1.40141	1.40141	0.00273876	2.8559	3.37999	-0.524089	0.524089	0.172368
1449240_at	G substrate	Gsbs	BC026822	19051	Mm.42096	ENSMUSG00000002930	NM_011153	2.82136	4.2227	-1.40134	1.40134	0.00045008	3.10307	3.35498	-0.251908	0.251908	0.416541
1415883_a_at	elastase 3, pancreatic	Ela3	NM_026419	67868	Mm.297477	ENSMUSG00000023433	NM_026419	2.20038	3.60158	-1.4012	1.4012	0.00114155	2.23816	2.48462	-0.246458	0.246458	0.470109
1450614_x_at	interferon alpha 5	Ifna5	NM_010505	15968	Mm.377089	ENSMUSG00000076440	NM_010505	3.33791	4.73905	-1.40114	1.40114	0.00564068	3.22758	4.19703	-0.969449	0.969449	0.0268217
1454527_at	RIKEN cDNA 8430437B07 gene	8430437B07Rik	AK018468	71507	---	---	---	2.71478	4.1156	-1.40083	1.40083	9.80175e-07	3.11459	3.31097	-0.196375	0.196375	0.305049
1453476_at	RIKEN cDNA 1700060J05 gene	1700060J05Rik	AK006843	73391	---	---	---	2.63683	4.03724	-1.40041	1.40041	0.00415642	2.77526	3.14398	-0.368714	0.368714	0.356803
1436612_at	RIKEN cDNA 2410004I01 gene	2410004I01Rik	BE979753	69739	Mm.276539	---	---	2.86816	4.26814	-1.39998	1.39998	8.85318e-05	2.85855	3.13533	-0.27678	0.27678	0.301567
1458318_at	RIKEN cDNA 3110047M12 gene	3110047M12Rik	BB164159	73184	---	---	---	2.80854	4.20851	-1.39996	1.39996	3.65118e-07	2.93651	3.33845	-0.401939	0.401939	0.0317309
1426185_at	calcium channel, voltage-dependent, alpha 2/delta subunit 2	Cacna2d2	AF247140	56808	Mm.273084	---	NM_020263	2.43415	3.83366	-1.39951	1.39951	8.44506e-05	2.67086	2.95995	-0.289095	0.289095	0.279048
1453428_at	RIKEN cDNA 2700045P11 gene	2700045P11Rik	AK012380	72555	Mm.310139	ENSMUSG00000022494	XM_908737 /// XM_980313	2.5291	3.92815	-1.39905	1.39905	0.001316	2.60737	3.04807	-0.440703	0.440703	0.208545
1430086_at	cholinergic receptor, nicotinic, alpha polypeptide 9	Chrna9	AK010496	231252	Mm.460059	ENSMUSG00000029205	NM_001081104	2.464	3.86296	-1.39896	1.39896	8.03335e-07	2.60581	2.8501	-0.244291	0.244291	0.198621
1427462_at	E2F transcription factor 3	E2f3	BI989566	13557	Mm.268356	ENSMUSG00000016477	NM_010093	3.00632	4.40435	-1.39803	1.39803	0.000325242	3.16458	3.2147	-0.0501161	0.0501161	0.86621
1419632_at	tectorin alpha	Tecta	NM_009347	21683	Mm.42209	ENSMUSG00000037705	NM_009347	2.34627	3.74391	-1.39763	1.39763	0.00282791	2.38271	2.45727	-0.074564	0.074564	0.842993
1421738_at	gamma-aminobutyric acid (GABA-A) receptor, subunit alpha 2 /// similar to Gamma-aminobutyric-acid receptor subunit alpha-2 precursor (GABA(A) receptor subunit alpha-2)	Gabra2 /// LOC100047443	NM_008066		Mm.5304	ENSMUSG00000000560	NM_008066 /// XM_001478553	2.52762	3.92521	-1.39759	1.39759	9.38427e-05	2.75514	2.83306	-0.0779209	0.0779209	0.769364
1456246_x_at	trophoblast specific protein beta	Tpbpb	AV034117	116913	Mm.443229	ENSMUSG00000062705	NM_026429	3.54997	4.94738	-1.39741	1.39741	2.12968e-05	3.55012	3.77573	-0.225606	0.225606	0.342396
1418866_at	cytochrome P450, family 24, subfamily a, polypeptide 1	Cyp24a1	NM_009996	13081	Mm.6575	ENSMUSG00000038567	NM_009996	2.76139	4.15862	-1.39723	1.39723	0.000195336	2.79185	3.27935	-0.487498	0.487498	0.0957552
1454750_a_at	cDNA sequence BC057552	BC057552	BG069746	212123	Mm.260557	ENSMUSG00000037103	NM_172502	3.42814	4.82507	-1.39693	1.39693	0.00525408	3.34662	4.00352	-0.656894	0.656894	0.117641
1447738_s_at	ankyrin repeat domain 13 family, member D	Ankrd13d	AI430801	68423	Mm.23642	ENSMUSG00000005986	NM_026720	3.20788	4.60413	-1.39624	1.39624	0.00539334	3.87261	3.5049	0.367706	0.367706	0.373321
1459006_a_at	hypothetical protein LOC100040529	LOC100040529	BE943898	100040529	---	---	XM_001474706	2.77907	4.17456	-1.39549	1.39549	6.94172e-05	2.80175	3.30867	-0.50692	0.50692	0.0598158
1458373_at	Gen homolog 1, endonuclease (Drosophila)	Gen1	BM218112	209334	Mm.215295	ENSMUSG00000051235	NM_177331	2.5073	3.90267	-1.39536	1.39536	1.33079e-05	2.67181	2.84953	-0.177724	0.177724	0.435882
1424913_at	RIKEN cDNA 2310044G17 gene	2310044G17Rik	AK009800	217732	Mm.22337	ENSMUSG00000034157	NM_173735	2.92152	4.31599	-1.39447	1.39447	6.00538e-06	3.04699	3.51559	-0.468605	0.468605	0.0369814
1418903_at	aquaporin 2	Aqp2	BC019966	11827	Mm.20206	ENSMUSG00000023013	NM_009699	2.54004	3.93346	-1.39342	1.39342	7.13867e-05	2.48027	2.63181	-0.151545	0.151545	0.559399
1437555_at	BarH-like 2 (Drosophila)	Barhl2	BB543853	104382	Mm.271593	ENSMUSG00000034384	NM_001005477	2.91378	4.30688	-1.3931	1.3931	2.3495e-05	3.09901	3.35845	-0.25944	0.25944	0.27863
1455431_at	solute carrier family 5 (sodium/glucose cotransporter), member 1	Slc5a1	AV371434	20537	Mm.25237	ENSMUSG00000011034	NM_019810	2.57429	3.96633	-1.39204	1.39204	0.00566192	2.89258	3.17071	-0.278121	0.278121	0.500633
1456368_at	predicted gene, EG214321	EG214321	AV274161	214321	Mm.444671	ENSMUSG00000072974	NM_001038995	2.79548	4.18699	-1.39151	1.39151	0.00175621	2.83429	3.06645	-0.232162	0.232162	0.513655
1439157_at	butyrophilin-like 9	Btnl9	BB326394	237754	Mm.130787	ENSMUSG00000040283	NM_172793	2.88922	4.2803	-1.39109	1.39109	4.52488e-06	3.00053	3.21005	-0.20952	0.20952	0.320803
1431946_a_at	N-terminal EF-hand calcium binding protein 3	Necab3	AK013520	56846	Mm.143748	ENSMUSG00000027489	NM_021546	2.39267	3.78339	-1.39072	1.39072	0.00443724	2.3911	2.71455	-0.323451	0.323451	0.418658
1438190_x_at	trophoblast specific protein alpha	Tpbpa	AV038697	21984	Mm.2372	ENSMUSG00000033834	NM_009411	2.84155	4.2312	-1.38965	1.38965	4.65278e-07	3.03476	3.29191	-0.257141	0.257141	0.159673
1456068_at	neurofascin	Nfasc	BB409198	269116	Mm.380307	---	NM_182716	2.45746	3.84693	-1.38948	1.38948	0.00240683	3.02736	3.49818	-0.470826	0.470826	0.20754
1440177_at	hypothetical protein 9630027E11	9630027E11	BM899529	329940	Mm.40896	---	---	2.61173	4.00117	-1.38944	1.38944	1.18495e-06	2.80779	3.11576	-0.307972	0.307972	0.115319
1433137_at	RIKEN cDNA 5031415H12 gene	5031415H12Rik	AK017142	75984	Mm.421334	---	---	2.40472	3.7934	-1.38868	1.38868	0.00454915	2.46316	2.85561	-0.392447	0.392447	0.329055
1429934_at	RIKEN cDNA 4930502E18 gene	4930502E18Rik	AK015678	75013	Mm.336332	ENSMUSG00000055555	NM_029142	2.65779	4.04622	-1.38843	1.38843	0.000994484	2.93265	3.09334	-0.160691	0.160691	0.628302
1416711_at	T-box brain gene 1	Tbr1	NM_009322	21375	Mm.308525	ENSMUSG00000035033	NM_009322	2.79296	4.18123	-1.38827	1.38827	4.80054e-05	2.81508	3.71708	-0.902004	0.902004	0.00137685
1431693_a_at	interleukin 17B	Il17b	AK003506	56069	Mm.59313	ENSMUSG00000024578	NM_019508	2.33177	3.71956	-1.38778	1.38778	0.00474368	2.37033	3.01772	-0.647394	0.647394	0.115571
1450989_at	teratocarcinoma-derived growth factor /// similar to cripto	LOC100047300 /// Tdgf1	AV294613		Mm.5090	ENSMUSG00000032494	NM_011562 /// XM_001478776	2.55956	3.94672	-1.38715	1.38715	0.000293202	2.68962	2.95956	-0.269935	0.269935	0.360172
1435200_at	RIKEN cDNA 6330419J24 gene	6330419J24Rik	AV327542	320237	Mm.233168	ENSMUSG00000054850	XM_001472236 /// XM_001472650	2.56557	3.95231	-1.38674	1.38674	0.00150187	2.74296	3.02948	-0.28652	0.28652	0.411505
1441379_at	expressed sequence AU045094	AU045094	AU043288	105989	Mm.17836	---	---	2.61257	3.99885	-1.38628	1.38628	0.000570467	3.09759	4.00781	-0.910221	0.910221	0.00734917
1434249_s_at	tripartite motif protein 9	Trim9	BB083438	94090	Mm.184012	ENSMUSG00000021071	NM_001110202 /// NM_001110203 /// NM_053167	2.63572	4.02035	-1.38463	1.38463	9.15442e-08	2.8233	3.09395	-0.270647	0.270647	0.102771
1457121_at	obscurin-like 1	Obsl1	AV271877	98733	Mm.236454	ENSMUSG00000026211	NM_001111305 /// NM_178884	2.2374	3.62182	-1.38442	1.38442	0.00121973	2.23672	2.4275	-0.190778	0.190778	0.573373
1440821_x_at	outer dense fiber of sperm tails 1	Odf1	AV041077	18285	Mm.252830	ENSMUSG00000061923	NM_008757	2.6988	4.08266	-1.38386	1.38386	9.20821e-09	2.72872	3.18161	-0.452883	0.452883	0.00354703
1451583_a_at	cDNA sequence BC025076	BC025076	BC025076	216829	Mm.295306	ENSMUSG00000048497	NM_175002 /// XM_001001763 /// XM_618882 /// XM_901503 /// XM_906807	2.27371	3.65719	-1.38348	1.38348	0.00400666	2.39506	2.32475	0.0703047	0.0703047	0.856821
1427360_at	RIKEN cDNA 4930507D05 gene	4930507D05Rik	BB242046	74706	Mm.402550	---	---	3.96406	5.34673	-1.38267	1.38267	0.00295555	3.72633	4.27624	-0.549911	0.549911	0.151507
1437719_x_at	RIKEN cDNA A230046K03 gene	A230046K03Rik	BB387783	319277	Mm.278577	ENSMUSG00000034560	NM_001033375	2.67966	4.06216	-1.3825	1.3825	7.31828e-05	2.97747	3.29678	-0.319309	0.319309	0.222239
1426919_at	integrin beta 1 (fibronectin receptor beta)	Itgb1	BM120341	16412	Mm.263396	ENSMUSG00000025809	NM_010578	2.58708	3.96925	-1.38217	1.38217	1.24759e-06	2.77864	3.16495	-0.386311	0.386311	0.051391
1456995_at	RIKEN cDNA 2700045P11 gene	2700045P11Rik	BB426857	72555	Mm.310139	---	XM_908737 /// XM_980313	2.7286	4.10998	-1.38138	1.38138	2.11783e-06	3.10792	3.20849	-0.10057	0.10057	0.609806
1440002_at	RNA (guanine-7-) methyltransferase	Rnmt	AV324285	67897	Mm.27544	---	NM_026440	2.36232	3.7428	-1.38048	1.38048	0.00096857	2.41215	2.66856	-0.256409	0.256409	0.437836
1437659_at	amyotrophic lateral sclerosis 2 (juvenile) chromosome region, candidate 11 (human)	Als2cr11	AV267870	73463	Mm.307436	ENSMUSG00000072295	NM_175200	2.72854	4.10899	-1.38045	1.38045	7.8058e-07	2.90608	3.15504	-0.248963	0.248963	0.184042
1442809_at	sodium channel, voltage-gated, type IX, alpha	Scn9a	BB452274	20274	Mm.440889	ENSMUSG00000075316	NM_018852	2.66319	4.04353	-1.38033	1.38033	5.04486e-05	3.20823	3.1686	0.039628	0.039628	0.873514
1460728_s_at	inhibitor of growth family, member 4	Ing4	BB042583	28019	Mm.262547	ENSMUSG00000030330	NM_133345	3.88127	5.26147	-1.3802	1.3802	0.000532022	3.91303	4.67926	-0.766231	0.766231	0.0197233
1433944_at	HECT domain containing 2	Hectd2	AV256030	226098	Mm.61107	ENSMUSG00000041180	NM_172637	2.85126	4.23069	-1.37943	1.37943	5.37642e-05	3.0462	3.42321	-0.377016	0.377016	0.14143
1437824_at	glutamate receptor, ionotropic, delta 2	Grid2	BB334542	14804	Mm.439651	---	NM_008167	2.737	4.11629	-1.37928	1.37928	2.23866e-08	2.98077	3.16665	-0.185883	0.185883	0.214952
1429203_at	RIKEN cDNA 2410076I21 gene	2410076I21Rik	AK010725	73673	Mm.205196	ENSMUSG00000074269	XM_001480342 /// XM_001480346 /// XM_134948	2.61323	3.9924	-1.37918	1.37918	0.000704345	3.26365	3.47454	-0.21089	0.21089	0.507988
1425212_a_at	tumor necrosis factor receptor superfamily, member 19	Tnfrsf19	AF167554	29820	Mm.281356	ENSMUSG00000060548	NM_013869	2.77707	4.15593	-1.37885	1.37885	0.00521644	2.95024	3.74015	-0.789911	0.789911	0.0596346
1456224_x_at	cancer antigen 1	Cage1	BB667170	71213	Mm.314688	ENSMUSG00000044566	NM_027724	2.74813	4.12696	-1.37883	1.37883	1.57667e-06	2.88808	3.35387	-0.465794	0.465794	0.0226474
1417556_at	fatty acid binding protein 1, liver	Fabp1	NM_017399	14080	Mm.22126	ENSMUSG00000054422	NM_017399	2.46723	3.84547	-1.37824	1.37824	0.00100641	2.5819	2.99539	-0.413494	0.413494	0.216969
1445140_at	expressed sequence AU022804	AU022804	BG068405	98578	---	---	---	2.81706	4.19518	-1.37812	1.37812	0.00122634	2.85049	3.58063	-0.730137	0.730137	0.0388993
1447308_at	longevity assurance homolog 5 (S. cerevisiae)	Lass5	BI714184	71949	Mm.390821	---	NM_028015	2.83147	4.20932	-1.37785	1.37785	1.53928e-06	2.99373	3.42374	-0.430013	0.430013	0.0334782
1441777_at	empty spiracles homolog 1 (Drosophila)	Emx1	BB741819	13796	Mm.391473	ENSMUSG00000033726	NM_010131	2.49837	3.87615	-1.37778	1.37778	0.000288737	2.48718	2.58364	-0.0964581	0.0964581	0.739527
1438080_at	mitochondrial ribosomal protein L11	Mrpl11	AI327383	66419	Mm.28494	ENSMUSG00000024902	NM_025553	2.96551	4.34312	-1.37761	1.37761	0.0002231	2.99901	3.72151	-0.722499	0.722499	0.0169252
1455100_at	aldo-keto reductase family 1, member D1	Akr1d1	AI891467	208665	Mm.262635	ENSMUSG00000038641	NM_145364	2.73724	4.11479	-1.37755	1.37755	8.80815e-07	3.03444	3.1553	-0.120865	0.120865	0.514884
1430897_at	RIKEN cDNA 4931428L18 gene	4931428L18Rik	BB016737	70988	Mm.161414	---	NM_027637	2.38392	3.76136	-1.37744	1.37744	0.00209225	2.50903	2.46068	0.0483475	0.0483475	0.892428
1438193_at	neurexin III	Nrxn3	BB379256	18191	Mm.425766	ENSMUSG00000066392	NM_172544	2.60476	3.98175	-1.37699	1.37699	0.00327293	2.67649	2.73703	-0.0605404	0.0605404	0.872673
1458119_at	solute carrier family 25, member 27	Slc25a27	BB479245	74011	Mm.402902	---	NM_028711	2.74372	4.12008	-1.37636	1.37636	0.00481596	2.81285	3.05561	-0.242762	0.242762	0.542801
1453452_at	RIKEN cDNA 4930517J16 gene	4930517J16Rik	AW488177	74722	Mm.401029	---	---	3.07946	4.45535	-1.37589	1.37589	0.00606728	3.1042	3.3212	-0.217001	0.217001	0.597793
1457352_x_at	SV2 related protein homolog (rat)-like	Svopl	AI481066	320590	Mm.197449	ENSMUSG00000029830	NM_177200	2.63468	4.01013	-1.37545	1.37545	7.02799e-08	2.7359	3.05019	-0.314294	0.314294	0.0554618
1417765_a_at	amylase 1, salivary	Amy1	NM_007446	11722	Mm.439727	ENSMUSG00000074264	NM_001110505 /// NM_007446	2.91217	4.2876	-1.37543	1.37543	0.00617031	2.60879	2.91909	-0.310302	0.310302	0.453026
1457550_at	RIKEN cDNA 9530059O14 gene	9530059O14Rik	BB371633	319626	Mm.186748	---	XM_982329 /// XM_988422	2.87395	4.24882	-1.37488	1.37488	0.000182317	3.16946	3.87859	-0.709128	0.709128	0.016744
1429901_at	Na+/K+ transporting ATPase interacting 2	Nkain2	AK018248	432450	Mm.49665	ENSMUSG00000075259	NM_001013411 /// NM_001025286	2.73394	4.1084	-1.37446	1.37446	2.86004e-06	2.94036	3.24353	-0.303163	0.303163	0.138722
1456511_x_at	ES cell-expressed Ras	Eras	AV212609	353283	Mm.250895	ENSMUSG00000031160	NM_181548	2.57602	3.95011	-1.37409	1.37409	0.00067439	2.67084	3.34287	-0.672028	0.672028	0.041752
1454138_a_at	serine threonine kinase 31	Stk31	AK021186	77485	Mm.128054	ENSMUSG00000023403	NM_029916	2.64037	4.01379	-1.37342	1.37342	1.34875e-07	2.91419	3.17056	-0.25638	0.25638	0.126649
1457456_at	mitogen activated protein kinase kinase kinase 10	Map3k10	AI481735	269881	Mm.389883	ENSMUSG00000040390	NM_001081292	2.37328	3.74648	-1.37319	1.37319	0.00353025	2.44399	2.51855	-0.0745578	0.0745578	0.844632
1441387_at	cDNA sequence BC030343	BC030343	BB182811	269723	Mm.441252	---	---	2.97923	4.35166	-1.37242	1.37242	0.00161868	3.03648	3.63997	-0.603491	0.603491	0.0912011
1452938_at	ankyrin repeat and sterile alpha motif domain containing 1B	Anks1b	BQ174247	77531	Mm.440605	ENSMUSG00000058589	XM_001003400 /// XM_917405	2.79105	4.16281	-1.37176	1.37176	2.9465e-07	3.08557	3.18665	-0.101076	0.101076	0.556773
1456882_at	SRY-box containing gene 12	Sox12	BQ180104	20667	Mm.28424	---	NM_011438	3.01414	4.3857	-1.37156	1.37156	0.00741705	3.25741	3.66483	-0.407419	0.407419	0.33801
1454570_at	RIKEN cDNA 5830432F11 gene	5830432F11Rik	AK017963	76029	---	---	---	2.81903	4.18918	-1.37015	1.37015	1.80625e-05	2.92786	3.2009	-0.273033	0.273033	0.237954
1425959_x_at	killer cell lectin-like receptor, subfamily A, member 1 /// killer cell lectin-like receptor subfamily A, member 12 /// killer cell lectin-like receptor subfamily A, member 13 /// killer cell lectin-like receptor, subfamily A, member 4 /// killer cell lectin-like receptor, subfamily A, member 8 /// killer cell lectin-like receptor, subfamily A, member 15 /// killer cell lectin-like receptor, subf…	Klra1 /// Klra12 /// Klra13 /// Klra15 /// Klra16 /// Klra18 /// Klra20 /// Klra21 /// Klra22 /// Klra23 /// Klra33 /// Klra4 /// Klra8 /// LOC100038895 /// LOC100038898 /// LOC100044241 /// LOC100044242 /// LOC100048762 /// LOC634585 /// LOC635513	AF218081		Mm.24399	ENSMUSG00000030178 /// ENSMUSG00000033024 /// ENSMUSG00000079280 /// ENSMUSG00000079852 /// ENSMUSG00000079853	NM_001039118 /// NM_010646 /// NM_010647 /// NM_010649 /// NM_010650 /// NM_013793 /// NM_013794 /// NM_016659 /// NM_024470 /// NM_053150 /// NM_053151 /// NM_053152 /// NM_053153 /// XM_001471680 /// XM_001471681 /// XM_001471682 /// XM_001471711 /// XM_001471776 /// XM_001471779 /// XM_001471780 /// XM_001481197 /// XM_909351 /// XM_910588	2.69426	4.06426	-1.36999	1.36999	3.32843e-06	2.90368	3.18661	-0.282936	0.282936	0.168673
1420748_a_at	adenosine deaminase, tRNA-specific 1	Adat1	NM_013925	30947	Mm.282162	ENSMUSG00000031949	NM_013925	2.50522	3.87447	-1.36925	1.36925	3.11888e-07	2.53217	2.62375	-0.0915806	0.0915806	0.594812
1427863_at	Histone cluster 1, H3b /// Histone cluster 1, H3h	Hist1h3b /// Hist1h3h	Z30939		Mm.342457 /// Mm.377874	---	NM_178203 /// NM_178206	2.75812	4.12576	-1.36764	1.36764	0.00169695	3.08878	3.19338	-0.104606	0.104606	0.762802
1455415_at	RIKEN cDNA A730056A06 gene	A730056A06Rik	BF020373	319783	Mm.349813	---	---	2.48304	3.84869	-1.36566	1.36566	8.73033e-07	2.60569	2.63552	-0.0298277	0.0298277	0.870547
1427391_a_at	collagen, type XII, alpha 1	Col12a1	AW412729	12816	Mm.3819	ENSMUSG00000032332	NM_007730	3.00012	4.36554	-1.36542	1.36542	0.00131757	3.09218	4.06627	-0.974089	0.974089	0.00768469
1436476_at	DAN domain family, member 5	Dand5	BB556938	23863	Mm.304252	ENSMUSG00000053226	NM_201227	3.07046	4.43571	-1.36524	1.36524	0.00247078	3.20186	3.22769	-0.0258256	0.0258256	0.943047
1456266_at	ribosomal protein L30	Rpl30	BB283415	19946	---	---	NM_009083	2.75303	4.11827	-1.36524	1.36524	1.04354e-07	3.0485	3.29083	-0.242333	0.242333	0.139381
1430106_at	RIKEN cDNA 1700126L10 gene	1700126L10Rik	AV264266	73603	---	ENSMUSG00000017720	XR_033202 /// XR_035042	2.59643	3.95958	-1.36315	1.36315	7.09353e-07	2.87264	2.93162	-0.058984	0.058984	0.743675
1451800_at	GRIP and coiled-coil domain containing 2	Gcc2	BC027339	70297	Mm.25531	ENSMUSG00000038039	NM_027375	2.96705	4.33002	-1.36297	1.36297	8.97474e-07	3.16758	3.19245	-0.0248705	0.0248705	0.891891
1427936_at	threonine synthase-like 1 (bacterial)	Thnsl1	AV254642	208967	Mm.268841	ENSMUSG00000048550	NM_001001297 /// NM_177588	2.57352	3.93644	-1.36291	1.36291	0.000491487	3.28419	3.03656	0.247628	0.247628	0.415681
1440077_at	RIKEN cDNA 6330549D23 gene	6330549D23Rik	AV333665	229613	Mm.445135	ENSMUSG00000045327	NR_003619 /// XR_035121 /// XR_035123 /// XR_035124	2.82891	4.19165	-1.36275	1.36275	2.80267e-05	3.1242	3.27294	-0.148739	0.148739	0.527461
1429643_a_at	phosphodiesterase 1C	Pde1c	AK017183	18575	Mm.5145	ENSMUSG00000004347	NM_001025568 /// NM_011054	2.54364	3.90597	-1.36234	1.36234	0.00859123	2.69678	3.07495	-0.378171	0.378171	0.380239
1456671_at	transforming growth factor beta regulated gene 3	Tbrg3	BB534512	21378	Mm.252156	---	---	2.85371	4.21549	-1.36178	1.36178	0.000790712	3.28604	3.60443	-0.318389	0.318389	0.320424
1454225_s_at	DNA segment, Chr 3, ERATO Doi 751, expressed	D3Ertd751e	AK012700	73852	Mm.29006	ENSMUSG00000025766	NM_001099785 /// NM_027271 /// NM_028667	2.95421	4.31522	-1.36101	1.36101	1.35584e-05	2.85798	3.31742	-0.459447	0.459447	0.0473673
1454392_at	RIKEN cDNA 9230112J17 gene	9230112J17Rik	BB174628	77749	Mm.410770	---	---	3.02584	4.38529	-1.35945	1.35945	6.02824e-05	2.97433	3.73644	-0.762112	0.762112	0.0052372
1430219_at	thymoma viral proto-oncogene 1 interacting protein	Aktip	AK017861	14339	Mm.324588	---	NM_010241	2.6326	3.99185	-1.35925	1.35925	4.06176e-06	2.70887	3.04413	-0.335259	0.335259	0.107862
1439834_at	RIKEN cDNA 2400009B08 gene	2400009B08Rik	AA261399	68234	Mm.415621	---	---	3.84217	5.20103	-1.35886	1.35886	0.00184061	4.1733	4.07987	0.0934233	0.0934233	0.788102
1454472_at	RIKEN cDNA 2900092N22 gene	2900092N22Rik	AK013843	73107	---	---	---	2.71044	4.06881	-1.35836	1.35836	0.000471561	3.27499	3.28757	-0.0125855	0.0125855	0.966499
1423550_at	solute carrier family 1 (glutamate/neutral amino acid transporter), member 4	Slc1a4	BB277461	55963	Mm.6379	ENSMUSG00000020142	NM_018861	2.36444	3.72252	-1.35808	1.35808	0.00837573	2.44579	2.7328	-0.287009	0.287009	0.500908
1453319_at	cell division cycle and apoptosis regulator 1	Ccar1	AI503765	67500	Mm.196371	---	NM_026201	2.54212	3.90016	-1.35804	1.35804	4.32495e-08	2.6638	3.45919	-0.795391	0.795391	2.3376e-05
1430803_at	lin-28 homolog B (C. elegans)	Lin28b	BB074761	380669	Mm.440328	ENSMUSG00000063804	NM_001031772	2.91165	4.26849	-1.35684	1.35684	4.09936e-05	3.02935	3.5141	-0.484745	0.484745	0.0536872
1453647_at	RIKEN cDNA E130112N10 gene	E130112N10Rik	AK013893	78668	---	---	---	2.43308	3.78779	-1.35471	1.35471	0.00177917	2.44144	2.5045	-0.0630562	0.0630562	0.854975
1457545_at	RIKEN cDNA 9530036O11Rik	9530036O11Rik	BB110572	654796	Mm.402962	---	---	2.69358	4.04779	-1.3542	1.3542	0.000396662	2.90296	3.09598	-0.193012	0.193012	0.513105
1443927_at	ubiquitin-like modifier activating enzyme 6	Uba6	BG229991	231380	Mm.393083	---	NM_172712	2.62719	3.98041	-1.35323	1.35323	5.34804e-08	3.26046	3.30669	-0.0462327	0.0462327	0.76143
1442158_at	microtubule associated serine/threonine kinase family member 4	Mast4	BB462437	328329	---	---	XM_283179 /// XM_915307	2.67103	4.02345	-1.35243	1.35243	5.60584e-05	3.00576	3.82522	-0.819453	0.819453	0.00276333
1445257_at	expressed sequence AU022531	AU022531	AU022531	100831	---	---	---	2.68746	4.03851	-1.35105	1.35105	1.18157e-06	2.97479	3.08214	-0.107352	0.107352	0.562609
1423832_at	protein kinase, AMP-activated, gamma 2 non-catalytic subunit	Prkag2	BB756794	108099	Mm.33649	ENSMUSG00000028944	NM_145401	2.67939	4.02979	-1.3504	1.3504	7.11843e-07	2.86323	3.11476	-0.251533	0.251533	0.168159
1439738_at	RIKEN cDNA 5630401D24 gene	5630401D24Rik	BB756081	71449	Mm.270569	ENSMUSG00000026694	NM_144877	2.69112	4.04111	-1.34999	1.34999	0.000365377	3.37214	3.40501	-0.0328718	0.0328718	0.909891
1429952_at	motile sperm domain containing 4	Mospd4	AV265561	72076	Mm.82766	---	XM_128948 /// XM_911180	2.98671	4.33615	-1.34943	1.34943	0.000368509	3.63945	3.66448	-0.0250287	0.0250287	0.931354
1427764_a_at	transcription factor E2a	Tcfe2a	D29919	21423	Mm.3406	ENSMUSG00000020167	NM_011548	2.4135	3.76136	-1.34785	1.34785	0.00341427	2.44806	2.54917	-0.101115	0.101115	0.785752
1418735_at	keratin 4	Krt4	NM_008475	16682	Mm.46425	ENSMUSG00000059668	NM_008475	2.69081	4.03768	-1.34688	1.34688	0.00691562	2.75787	3.07933	-0.321463	0.321463	0.435075
1446629_at	expressed sequence C85938	C85938	BG067323	97017	---	---	---	2.54715	3.89396	-1.34681	1.34681	5.57701e-08	2.73255	3.06384	-0.331288	0.331288	0.0379986
1445348_at	cell division cycle 40 homolog (yeast)	Cdc40	BB153353	71713	Mm.46063	---	XM_001477295 /// XM_483893	2.77688	4.12363	-1.34675	1.34675	7.66997e-06	2.67116	2.96155	-0.29039	0.29039	0.175529
1442579_at	RIKEN cDNA 9330111N05 gene	9330111N05Rik	BB306259	319983	---	---	---	2.98298	4.32968	-1.3467	1.3467	3.7603e-05	3.17538	3.68469	-0.509309	0.509309	0.0408139
1443135_at	component of oligomeric golgi complex 4	Cog4	BB372889	102339	Mm.272930	---	NM_133973	2.79941	4.14561	-1.3462	1.3462	4.72111e-06	3.12361	3.08642	0.0371864	0.0371864	0.854364
1456001_at	late cornified envelope 3A	Lce3a	AV071932	545548	Mm.387664	ENSMUSG00000054325	NM_001039594	2.34307	3.68923	-1.34616	1.34616	7.81755e-05	2.36328	2.46658	-0.103302	0.103302	0.682145
1453669_at	RIKEN cDNA 4930578C19 gene	4930578C19Rik	BB514976	75905	Mm.159617	ENSMUSG00000037358	NM_175228	2.5819	3.92798	-1.34607	1.34607	0.000105945	2.73846	2.96692	-0.228452	0.228452	0.380905
1431587_at	coiled-coil domain containing 7	Ccdc7	AK016006	74703	Mm.196017	---	NM_029061	2.91147	4.25656	-1.34509	1.34509	0.000652043	3.05148	3.98697	-0.935482	0.935482	0.0054063
1455519_at	desmoglein 1 beta	Dsg1b	AV253195	225256	Mm.355485	---	NM_181682	2.67621	4.02109	-1.34487	1.34487	7.86141e-08	2.74039	3.06149	-0.3211	0.3211	0.0475303
1432150_at	transmembrane protein 59	Tmem59	AK014184	56374	Mm.291192	---	NM_029565	2.67131	4.01583	-1.34452	1.34452	6.44631e-08	2.87214	3.09353	-0.221388	0.221388	0.157078
1454308_at	RIKEN cDNA 1700030C10 gene	1700030C10Rik	BB099606	69513	Mm.273972	ENSMUSG00000073182	XR_035251 /// XR_035444	2.49355	3.83775	-1.34421	1.34421	1.32749e-06	2.70355	3.01637	-0.312817	0.312817	0.101651
1458966_at	expressed sequence C80278	C80278	BG066770	97383	---	---	---	2.64848	3.99193	-1.34345	1.34345	1.86142e-07	2.8885	3.05006	-0.161563	0.161563	0.326996
1447276_at	DNA segment, Chr 13, ERATO Doi 37, expressed	D13Ertd37e	C77383	52471	---	---	---	2.57251	3.9154	-1.34289	1.34289	0.000109129	2.93864	2.89885	0.0397923	0.0397923	0.877676
1458151_at	RIKEN cDNA 4833444G19 gene	4833444G19Rik	AV253033	320047	---	---	---	2.70651	4.04911	-1.3426	1.3426	0.00635462	3.05212	3.29202	-0.239897	0.239897	0.552998
1433229_at	RIKEN cDNA 9430031J08 gene	9430031J08Rik	AK020451	77301	---	---	---	2.68995	4.03183	-1.34188	1.34188	0.00583776	2.81364	3.00075	-0.187103	0.187103	0.638868
1426303_at	xylosylprotein beta1,4-galactosyltransferase, polypeptide 7 (galactosyltransferase I)	B4galt7	BC027195	218271	Mm.139825	ENSMUSG00000021504	NM_146045	2.58061	3.92236	-1.34174	1.34174	1.78776e-06	2.87302	3.01096	-0.137946	0.137946	0.467328
1449833_at	small proline-rich protein 2F	Sprr2f	NM_011472	20760	Mm.10692	ENSMUSG00000050635	NM_011472	2.50975	3.85094	-1.34119	1.34119	1.18424e-06	2.60341	2.92178	-0.318366	0.318366	0.0930131
1425487_at	SLU7 splicing factor homolog (S. cerevisiae)	Slu7	BC025870	193116	Mm.28200	ENSMUSG00000020409	NM_148673 /// NM_198936	2.56525	3.9059	-1.34065	1.34065	0.00301003	2.60113	2.74115	-0.140024	0.140024	0.700795
1417050_at	C1q and tumor necrosis factor related protein 4	C1qtnf4	NM_026161	67445	Mm.258993	ENSMUSG00000040794	NM_026161	2.44623	3.78647	-1.34025	1.34025	0.00313285	2.52513	2.87815	-0.353012	0.353012	0.339284
1457838_at	cell division cycle 45 homolog (S. cerevisiae)-like	Cdc45l	BG143419	12544	Mm.1248	ENSMUSG00000000028	NM_009862	3.76101	5.09969	-1.33868	1.33868	0.000429523	3.86643	4.08764	-0.221208	0.221208	0.452578
1435365_at	RIKEN cDNA 4732415M23 gene	4732415M23Rik	BB614874	320869	Mm.258354	ENSMUSG00000048478	NM_177279	2.4282	3.76616	-1.33796	1.33796	2.3584e-07	2.62251	2.69091	-0.068401	0.068401	0.678632
1456631_at	similar to hCG2012694	LOC100040766	AV272901	100040766	---	ENSMUSG00000079429	XM_001475729	2.80364	4.14148	-1.33784	1.33784	1.46796e-07	2.87821	3.30545	-0.427241	0.427241	0.0130262
1455695_at	ST8 alpha-N-acetyl-neuraminide alpha-2,8-sialyltransferase 1	St8sia1	BI736113	20449	Mm.260838	ENSMUSG00000030283	NM_011374	2.56677	3.90324	-1.33647	1.33647	0.000161869	2.82313	2.90842	-0.0852881	0.0852881	0.749131
1443984_at	lin-9 homolog (C. elegans)	Lin9	BB241089	72568	Mm.275044	ENSMUSG00000058729	NM_001103182 /// NM_175186	2.85452	4.19096	-1.33644	1.33644	7.45446e-05	2.86037	3.19032	-0.329943	0.329943	0.193727
1418855_at	late cornified envelope 1L	Lce1l	NM_028628	73730	Mm.291773	ENSMUSG00000046676	NM_028628	2.5468	3.8831	-1.3363	1.3363	4.24751e-08	2.838	3.0288	-0.190794	0.190794	0.206218
1459990_at	Discoidin domain receptor family, member 1	Ddr1	BF462661	12305	Mm.5021	---	NM_007584 /// NM_172962	2.77269	4.10846	-1.33577	1.33577	0.00289652	2.52162	2.87601	-0.354389	0.354389	0.331177
1455280_at	Fras1 related extracellular matrix protein 1	Frem1	BI452538	329872	Mm.242337	ENSMUSG00000059049	NM_177863	2.88171	4.2171	-1.33538	1.33538	0.000428104	2.883	3.29824	-0.415238	0.415238	0.164099
1432537_at	RIKEN cDNA 4930465A12 gene	4930465A12Rik	AK015502	74989	Mm.388887	---	XM_897643 /// XM_922733	2.40196	3.73731	-1.33534	1.33534	0.00915822	2.46321	2.54077	-0.0775572	0.0775572	0.854504
1438113_at	zinc finger, matrin type 4	Zmat4	BB252637	320158	Mm.121274	ENSMUSG00000037492	NM_177086	2.60889	3.94416	-1.33527	1.33527	1.23538e-08	2.74894	3.03945	-0.290515	0.290515	0.0442365
1424100_s_at	cell cycle exit and neuronal differentiation 1	Cend1	BC023032	57754	Mm.87027	ENSMUSG00000060240	NM_021316	3.19902	4.53404	-1.33503	1.33503	0.000150536	3.28087	3.70294	-0.422074	0.422074	0.12061
1457627_x_at	ropporin 1-like	Ropn1l	AV210805	252967	Mm.436668	ENSMUSG00000022236	NM_145852	2.76918	4.10391	-1.33473	1.33473	0.000116607	2.8479	3.31096	-0.463054	0.463054	0.0835682
1451976_s_at	CKLF-like MARVEL transmembrane domain containing 2A	Cmtm2a	AF401531	73381	Mm.272746	ENSMUSG00000074127	NM_027022	2.50209	3.83587	-1.33378	1.33378	0.000878087	2.5684	2.82182	-0.25342	0.25342	0.422727
1422336_at	homeo box A13	Hoxa13	NM_008264	15398	Mm.377086	ENSMUSG00000038203	NM_008264	2.65967	3.99329	-1.33362	1.33362	0.00653747	2.46919	2.73082	-0.261633	0.261633	0.516837
1428399_a_at	armadillo repeat containing 9	Armc9	AK017564	78795	Mm.379264	ENSMUSG00000062590	NM_027456 /// NM_030184	3.27623	4.6093	-1.33307	1.33307	0.000143691	3.17026	3.86729	-0.697029	0.697029	0.013624
1451838_a_at	tandem C2 domains, nuclear	Tc2n	AB062282	74413	Mm.390521	ENSMUSG00000021187	NM_001082976 /// NM_028924	2.69092	4.02372	-1.3328	1.3328	7.38703e-07	2.86977	3.14976	-0.279987	0.279987	0.123115
1447498_at	ectodysplasin-A receptor	Edar	AV024486	13608	Mm.174523	ENSMUSG00000003227	NM_010100	2.86772	4.2003	-1.33258	1.33258	6.92763e-06	2.91364	3.23951	-0.325873	0.325873	0.12401
1427249_x_at	major urinary protein 3	Mup3	AW112849	17842	Mm.250267	ENSMUSG00000066154	NM_001039544	2.6872	4.01976	-1.33255	1.33255	3.67876e-08	2.91476	3.10814	-0.193385	0.193385	0.195437
1426479_a_at	canopy 3 homolog (zebrafish)	Cnpy3	AK005532	72029	Mm.240325	ENSMUSG00000023973	NM_028065	3.19213	4.52457	-1.33245	1.33245	0.00964891	3.71245	3.15863	0.553812	0.553812	0.201343
1439427_at	claudin 9	Cldn9	BB026487	56863	Mm.103738	---	NM_020293	2.65984	3.99218	-1.33234	1.33234	0.00394133	3.57059	3.22465	0.345944	0.345944	0.360051
1450310_at	glutamate receptor, ionotropic, delta 2 (Grid2) interacting protein 1	Grid2ip	NM_133355	170935	Mm.197460	ENSMUSG00000010825	NM_133355	2.72924	4.0615	-1.33226	1.33226	0.00355311	2.52204	3.03905	-0.517007	0.517007	0.170742
1417629_at	proline dehydrogenase	Prodh	NM_011172	19125	Mm.28456	ENSMUSG00000003526	NM_011172	3.26791	4.59603	-1.32812	1.32812	0.00125792	3.29527	3.58131	-0.286038	0.286038	0.382936
1445711_at	expressed sequence BB163080	BB163080	BB163080	106459	Mm.440765	---	---	2.76231	4.08883	-1.32652	1.32652	0.000351661	3.32814	3.16774	0.160406	0.160406	0.574011
1452024_a_at	LIM domain binding 1	Ldb1	AF030333	16825	Mm.327442	ENSMUSG00000025223	NM_010697	2.80777	4.13411	-1.32633	1.32633	0.00438811	2.79381	3.28087	-0.487051	0.487051	0.205946
1431839_a_at	coiled-coil domain containing 81	Ccdc81	AK014876	70884	Mm.252823	ENSMUSG00000039391	XM_885490 /// XM_911668	2.53745	3.86349	-1.32604	1.32604	2.43979e-05	2.87582	3.05629	-0.180472	0.180472	0.426948
1437195_x_at	mitogen activated protein kinase 10	Mapk10	BB453775	26414	Mm.39253	ENSMUSG00000046709	NM_001081567 /// NM_009158	2.67622	4.00205	-1.32583	1.32583	7.26154e-06	2.97399	3.26399	-0.290002	0.290002	0.168009
1439075_at	polymerase (RNA) III (DNA directed) polypeptide F	Polr3f	AI931937	70408	Mm.389351	ENSMUSG00000027427	NM_029763	2.61725	3.94256	-1.32531	1.32531	0.00120576	2.73922	2.98665	-0.247423	0.247423	0.446357
1444240_at	SH3/ankyrin domain gene 1	Shank1	BF462817	243961	Mm.360368	ENSMUSG00000038738	XM_001473991 /// XM_001474910 /// XM_001474925	2.63506	3.95833	-1.32327	1.32327	0.00285545	2.81145	3.02264	-0.211197	0.211197	0.555389
1444529_at	predicted gene, EG666806	EG666806	BM197200	666806	Mm.379796	ENSMUSG00000079034	XM_994314 /// XM_994328 /// XR_035593	2.59219	3.91507	-1.32288	1.32288	3.7783e-05	2.9521	3.31468	-0.362585	0.362585	0.129679
1426729_at	RIKEN cDNA 2900046G09 gene	2900046G09Rik	BC003957	78408	Mm.196512	ENSMUSG00000050821	NM_133778	3.34259	4.66489	-1.3223	1.3223	0.00758662	3.44496	3.77804	-0.333079	0.333079	0.416675
1441939_x_at	RIKEN cDNA 2410003I16 gene	2410003I16Rik	AV212592	399625	---	---	---	2.63666	3.95843	-1.32178	1.32178	1.55625e-05	2.72508	3.0198	-0.294728	0.294728	0.183586
1438449_at	Cdc42 binding protein kinase alpha	Cdc42bpa	BB310300	226751	Mm.259655	ENSMUSG00000026490	XM_975852 /// XM_975917 /// XM_975992 /// XM_976025 /// XM_976101 /// XM_976135 /// XM_991179 /// XM_991198 /// XM_991226 /// XM_991276	2.65084	3.97244	-1.3216	1.3216	1.89917e-07	2.94408	3.05289	-0.108808	0.108808	0.500215
1425995_s_at	Wilms tumor homolog /// similar to Wilms tumor homolog	LOC100048295 /// Wt1	M55512		Mm.389339	ENSMUSG00000016458	NM_144783 /// XR_034465	2.73279	4.05438	-1.32159	1.32159	0.00187133	2.84754	3.24742	-0.39988	0.39988	0.244784
1444358_at	F-box and leucine-rich repeat protein 11	Fbxl11	BB318809	225876	Mm.31941	---	NM_001001984	3.00426	4.32577	-1.32151	1.32151	0.000110754	3.13748	3.9005	-0.763018	0.763018	0.00614738
1433417_at	RIKEN cDNA 8030497O21 gene	8030497O21Rik	AK020225	77506	---	---	---	2.55791	3.87928	-1.32137	1.32137	5.11286e-05	2.49426	3.17366	-0.679402	0.679402	0.0086675
1439003_s_at	RIKEN cDNA 1700008F21 gene /// hypothetical protein LOC100048396	1700008F21Rik /// LOC100048396	AV271377		Mm.286964	ENSMUSG00000056018	NM_029292 /// XR_034680	2.67214	3.99334	-1.3212	1.3212	8.18468e-05	3.06964	3.09579	-0.0261502	0.0261502	0.916051
1431722_a_at	arylformamidase	Afmid	AK018563	71562	Mm.273958	ENSMUSG00000017718	NM_027827	2.78008	4.10093	-1.32084	1.32084	0.0059344	3.16329	3.42302	-0.259726	0.259726	0.510127
1448514_at	cytochrome c oxidase, subunit Vb	Cox5b	NM_009942	12859	Mm.180182	---	NM_009942	3.23627	4.55682	-1.32055	1.32055	0.00786173	3.02894	3.41877	-0.389832	0.389832	0.345021
1456282_at	RIKEN cDNA 6720457D02 gene	6720457D02Rik	BB763701	77117	Mm.458944	---	NM_175252 /// XM_001472243	3.44036	4.76072	-1.32036	1.32036	2.1608e-05	3.47274	3.81548	-0.342744	0.342744	0.133382
1429522_at	ankyrin repeat domain 42	Ankrd42	BB796723	73845	Mm.73248	ENSMUSG00000041343	NM_028665	2.47054	3.79089	-1.32035	1.32035	1.4402e-10	2.58993	2.85453	-0.264598	0.264598	0.0198034
1444512_at	Rho GTPase activating protein 29	Arhgap29	AI643890	214137	Mm.229287	ENSMUSG00000039831	NM_172525	2.52993	3.85023	-1.3203	1.3203	0.00699342	2.58331	2.84661	-0.263306	0.263306	0.514062
1442763_s_at	tubulin tyrosine ligase-like family, member 10	Ttll10	AW324354	330010	Mm.440232	ENSMUSG00000029074	NM_029264	4.20117	5.52121	-1.32003	1.32003	0.000756343	3.74164	4.45194	-0.710301	0.710301	0.0281238
1433787_at	NEL-like 1 (chicken)	Nell1	AI841091	338352	Mm.383528	ENSMUSG00000055409	NM_001037906	2.61656	3.93622	-1.31966	1.31966	0.00121164	3.01228	3.01741	-0.00512305	0.00512305	0.987288
1447786_at	pleckstrin homology, Sec7 and coiled-coil domains 1	Pscd1	AV347405	19157	Mm.86413	---	NM_001112699 /// NM_001112700 /// NM_011180	3.13722	4.45614	-1.31892	1.31892	0.000108655	3.54924	3.49725	0.0519949	0.0519949	0.837725
1440382_at	cDNA sequence BC051628	BC051628	AI427790	332713	Mm.23349	ENSMUSG00000047841	NM_199312	2.39126	3.71018	-1.31892	1.31892	6.77691e-05	2.48559	2.53835	-0.0527606	0.0527606	0.828685
1459216_at	Tudor domain containing 7	Tdrd7	BG063433	100121	Mm.275413	---	NM_146142	2.66327	3.98164	-1.31837	1.31837	0.00776857	3.1694	2.63162	0.537774	0.537774	0.195264
1460427_a_at	a disintegrin and metallopeptidase domain 28	Adam28	AV380671	13522	Mm.117450	ENSMUSG00000014725	NM_001048175 /// NM_010082 /// NM_183366	3.07993	4.39793	-1.318	1.318	0.00640312	3.18743	3.4639	-0.276477	0.276477	0.487248
1457881_at	oxysterol binding protein-like 6	Osbpl6	BB197141	99031	Mm.240435	ENSMUSG00000042359	NM_145525	2.73589	4.05384	-1.31796	1.31796	0.000127762	2.69772	2.85867	-0.160953	0.160953	0.533304
1435147_x_at	cell adhesion molecule 2	Cadm2	BB333386	239857	Mm.440473	ENSMUSG00000064115	NM_178721	2.54268	3.86064	-1.31796	1.31796	0.000100828	2.98336	3.30544	-0.322088	0.322088	0.209382
1427137_at	carboxylesterase 5	Ces5	BC022148	234673	Mm.441134	ENSMUSG00000031886	NM_172759	2.68221	3.9997	-1.31749	1.31749	0.000108359	2.7174	2.78359	-0.0661874	0.0661874	0.794112
1430745_at	RIKEN cDNA 5930409G06 gene	5930409G06Rik	AK020028	77066	Mm.125475	---	---	2.78833	4.10467	-1.31634	1.31634	0.000187992	3.10295	3.28793	-0.184986	0.184986	0.489142
1451389_at	DPH4 homolog (JJJ3, S. cerevisiae)	Dph4	AY028460	99349	Mm.25661	ENSMUSG00000027166	NM_026992	3.12357	4.43979	-1.31622	1.31622	0.000335993	3.36496	3.43358	-0.0686226	0.0686226	0.807098
1451787_at	cytochrome P450, family 2, subfamily b, polypeptide 10	Cyp2b10	AF128849	13088	Mm.218749	ENSMUSG00000030483	NM_009998 /// NM_009999	2.54051	3.85665	-1.31614	1.31614	0.00197069	2.54107	3.44915	-0.908072	0.908072	0.0128329
1430828_at	tRNA 5-methylaminomethyl-2-thiouridylate methyltransferase	Trmu	AV007708	72026	Mm.158211	---	NM_028063	2.72334	4.03909	-1.31574	1.31574	0.00533674	2.83338	3.41013	-0.576745	0.576745	0.144055
1420345_at	claudin 14	Cldn14	AF314089	56173	Mm.328716	ENSMUSG00000047109	NM_019500	3.41125	4.72618	-1.31493	1.31493	0.000869438	3.52869	3.72816	-0.199464	0.199464	0.520583
1438375_at	Fibulin 2	Fbln2	AV022444	14115	Mm.249146	---	NM_001081437 /// NM_007992	2.74848	4.06272	-1.31424	1.31424	2.47476e-05	3.44557	3.51488	-0.0693153	0.0693153	0.756991
1420215_x_at	RIKEN cDNA 1810012K16 gene	1810012K16Rik	AV041406	69108	Mm.46108	---	---	2.95133	4.26488	-1.31356	1.31356	0.000933906	3.13488	3.81451	-0.679628	0.679628	0.0378192
1420468_at	ankyrin repeat and SOCS box-containing protein 17	Asb17	NM_025758	66772	Mm.116960	ENSMUSG00000038997	NM_025758	3.02481	4.33802	-1.31321	1.31321	0.00703312	3.16182	3.48455	-0.322727	0.322727	0.422887
1432018_at	achaete-scute complex homolog 2 (Drosophila)	Ascl2	AK010738	17173	Mm.196417	ENSMUSG00000009248	NM_008554	2.60929	3.92204	-1.31275	1.31275	0.000473414	2.76283	2.9375	-0.174674	0.174674	0.548222
1436484_at	RIKEN cDNA C030019I05 gene	C030019I05Rik	BB800286	320116	Mm.39600	ENSMUSG00000048721	NM_177075	2.67605	3.98745	-1.3114	1.3114	6.8536e-05	2.64884	3.09798	-0.449146	0.449146	0.0744105
1450999_a_at	RIKEN cDNA 1700029H14 gene	1700029H14Rik	AI507132	66501	Mm.46136	ENSMUSG00000031452	NM_001080781 /// NM_025601	2.52206	3.83303	-1.31098	1.31098	0.000195995	2.46021	2.67786	-0.21765	0.21765	0.416615
1454188_at	RIKEN cDNA 4921508D12 gene	4921508D12Rik	AK014842	70845	Mm.158461	ENSMUSG00000027345	---	2.69138	4.00071	-1.30933	1.30933	0.00665913	2.99457	4.01645	-1.02189	1.02189	0.0158427
1418311_at	fructosamine 3 kinase	Fn3k	NM_022014	63828	Mm.266448	ENSMUSG00000025175	NM_001038699 /// NM_022014	2.45629	3.76512	-1.30883	1.30883	3.25611e-06	2.49028	2.60471	-0.114433	0.114433	0.552357
1457119_at	RIKEN cDNA 1110003F02 gene	1110003F02Rik	BI134152	68466	Mm.442571	---	---	2.41746	3.72618	-1.30872	1.30872	3.32814e-05	2.45577	2.73483	-0.279069	0.279069	0.228991
1450481_at	myeloblastosis oncogene-like 1	Mybl1	L35261	17864	Mm.479	ENSMUSG00000025912	NM_008651	2.53819	3.84691	-1.30872	1.30872	0.000548843	2.69751	3.46405	-0.766542	0.766542	0.0147982
1452853_at	carbohydrate kinase-like	Carkl	AI790284	74637	Mm.200905	ENSMUSG00000005951	NM_029031	3.0523	4.36087	-1.30857	1.30857	7.3065e-05	3.38764	3.57707	-0.189429	0.189429	0.439442
1440549_at	RIKEN cDNA B230334L07 gene	B230334L07Rik	BM207373	320384	Mm.439113	---	---	2.68735	3.99587	-1.30852	1.30852	0.000297173	3.00394	3.5341	-0.530156	0.530156	0.0648904
1431410_at	DNA segment, Chr 16, ERATO Doi 472, expressed	D16Ertd472e	AK005829	67102	---	---	NM_025967	3.00624	4.31468	-1.30844	1.30844	6.6584e-07	3.10972	3.40254	-0.292823	0.292823	0.0995159
1419416_a_at	retinoic acid receptor, gamma	Rarg	NM_011244	19411	Mm.1273	ENSMUSG00000001288	NM_001042727 /// NM_011244	2.50929	3.81724	-1.30795	1.30795	0.000493674	2.64931	2.64806	0.00124984	0.00124984	0.99656
1443442_at	expressed sequence AU022084	AU022084	AU022080	101250	---	---	---	2.93375	4.24138	-1.30762	1.30762	6.19124e-05	2.79468	3.09064	-0.295952	0.295952	0.225022
1460693_a_at	collagen, type IX, alpha 3	Col9a3	BG074456	12841	Mm.141312	ENSMUSG00000027570	NM_009936	2.87226	4.1798	-1.30755	1.30755	6.98539e-05	2.88449	3.1479	-0.263411	0.263411	0.28324
1436483_at	myelin transcription factor 1-like	Myt1l	BM116113	17933	Mm.253067	---	NM_001093775 /// NM_001093776 /// NM_001093778 /// NM_008666	2.54544	3.85189	-1.30645	1.30645	0.000156015	2.83179	3.06972	-0.23793	0.23793	0.363881
1452407_at	sperm associated antigen 4	Spag4	AB041554	245865	Mm.330713	ENSMUSG00000038180	NM_139151	2.32225	3.62869	-1.30643	1.30643	0.00133621	2.39022	2.45842	-0.0681972	0.0681972	0.832262
1455363_at	brain-specific angiogenesis inhibitor 1 /// similar to brain-specific angiogenesis inhibitor 1	Bai1 /// LOC100045900	BG261923		Mm.43133	ENSMUSG00000034730	NM_174991 /// XM_001475209 /// XM_001475232	3.4206	4.72687	-1.30627	1.30627	0.00806595	3.4431	4.21965	-0.776545	0.776545	0.0658296
1445667_at	TBC1 domain family, member 10a	Tbc1d10a	BM939155	103724	Mm.28140	---	NM_134023	2.79492	4.1011	-1.30618	1.30618	0.00111818	3.26907	3.76013	-0.491056	0.491056	0.129632
1441743_at	paired box gene 3	Pax3	BB759978	18505	Mm.1371	ENSMUSG00000004872	NM_008781	2.60056	3.90627	-1.30571	1.30571	1.13139e-05	2.93817	3.26103	-0.322862	0.322862	0.133106
1419712_at	interleukin 3 receptor, alpha chain	Il3ra	NM_008369	16188	Mm.425857	ENSMUSG00000068758	NM_008369	4.65299	5.95812	-1.30513	1.30513	0.00382798	4.94336	4.8937	0.0496578	0.0496578	0.891883
1457319_at	RIKEN cDNA A130038J17 gene	A130038J17Rik	BB216233	320628	Mm.465270	---	---	2.99954	4.30371	-1.30416	1.30416	0.00145515	3.6053	3.55726	0.0480354	0.0480354	0.882305
1427631_x_at	major urinary protein 3	Mup3	M16359	17842	Mm.250267	ENSMUSG00000066154	NM_001039544	3.34417	4.64826	-1.30409	1.30409	7.47091e-06	3.23708	3.9089	-0.671822	0.671822	0.00289156
1457182_at	mitogen activated protein kinase kinase 7	Map2k7	BB003454	26400	---	---	NM_001042557 /// NM_011944	2.57177	3.87564	-1.30387	1.30387	3.20319e-05	2.93876	3.23942	-0.300659	0.300659	0.19323
1454265_a_at	ATP-binding cassette, sub-family B (MDR/TAP), member 10 /// similar to ABC transporter	Abcb10 /// LOC100048313	AK011569		Mm.274243	ENSMUSG00000031974	NM_019552 /// XM_001480281 /// XM_001480285	2.38275	3.68619	-1.30343	1.30343	0.00917239	2.40139	2.92715	-0.525765	0.525765	0.21103
1451701_x_at	claudin 3	Cldn3	BC012650	12739	Mm.158662	ENSMUSG00000070473	NM_009902	2.70008	4.00292	-1.30284	1.30284	0.000264814	2.7203	2.86251	-0.142207	0.142207	0.601911
1422270_a_at	interleukin 6 receptor, alpha	Il6ra	NM_010559	16194	Mm.2856	ENSMUSG00000027947	NM_010559	3.33501	4.6378	-1.3028	1.3028	0.00979406	3.47733	3.90903	-0.431704	0.431704	0.30616
1443225_at	activin A receptor, type IC	Acvr1c	BB396526	269275	Mm.123481	ENSMUSG00000026834	NM_001033369 /// NM_001111030	2.83043	4.13261	-1.30218	1.30218	1.69509e-07	3.18316	3.4509	-0.267739	0.267739	0.0987299
1420784_at	sodium channel, voltage-gated, type XI, alpha	Scn11a	NM_011887	24046	Mm.89981	ENSMUSG00000034115	NM_011887	2.79602	4.09791	-1.3019	1.3019	0.000229054	2.74507	2.96919	-0.224123	0.224123	0.406556
1458934_at	DNA segment, Chr 5, ERATO Doi 505 , expressed	D5Ertd505e	BG068094	52485	---	---	---	2.90812	4.20954	-1.30142	1.30142	6.05025e-05	3.1454	3.203	-0.0576017	0.0576017	0.809034
1422830_s_at	dopamine receptor 4	Drd4	NM_007878	13491	Mm.41075	ENSMUSG00000025496	NM_007878	2.31347	3.61477	-1.3013	1.3013	0.00183299	2.65301	2.98631	-0.333299	0.333299	0.321567
1446597_at	predicted gene, ENSMUSG00000073100	ENSMUSG00000073100	BB667258	100038580	---	---	---	2.91281	4.21364	-1.30083	1.30083	0.00403558	3.16418	4.02442	-0.860238	0.860238	0.0267848
1424494_s_at	FLYWCH family member 2	Flywch2	BC024947	76917	Mm.269613	ENSMUSG00000023911	NM_029798	2.65107	3.95151	-1.30044	1.30044	0.000332641	2.4826	2.56685	-0.0842483	0.0842483	0.761442
1456198_at	RIKEN cDNA 1810007D17 gene	1810007D17Rik	AV051594	69055	Mm.396318	---	---	2.70646	4.00677	-1.30031	1.30031	2.91919e-09	2.75449	3.08312	-0.328631	0.328631	0.0133554
1457984_at	corticotropin releasing hormone	Crh	BM933756	12918	Mm.290689	ENSMUSG00000049796	NM_205769	2.46168	3.76186	-1.30018	1.30018	1.16436e-07	2.80041	2.98855	-0.18814	0.18814	0.227368
1434429_at	synaptotagmin XVI	Syt16	AV348245	238266	Mm.311393	ENSMUSG00000044912	NM_172804	2.79887	4.09901	-1.30014	1.30014	2.26516e-10	3.15737	3.35067	-0.193299	0.193299	0.0824103
1458977_at	Riken cDNA A530021J07 gene	A530021J07Rik	BB701524	330578	Mm.5796	ENSMUSG00000053528	XR_035179 /// XR_035424	2.62093	3.9208	-1.29986	1.29986	6.45287e-07	2.88132	3.06719	-0.185869	0.185869	0.282767
1449245_at	glutamate receptor, ionotropic, NMDA2C (epsilon 3)	Grin2c	NM_010350	14813	Mm.39090	ENSMUSG00000020734	NM_010350	2.84895	4.14735	-1.2984	1.2984	0.00179299	2.57567	2.82086	-0.245191	0.245191	0.46143
1452136_at	solute carrier family 5 (sodium/glucose cotransporter), member 9	Slc5a9	BB010989	230612	Mm.26630	ENSMUSG00000028544	NM_145551	2.33508	3.63277	-1.29769	1.29769	0.00131576	2.32423	2.39326	-0.0690277	0.0690277	0.828835
1441603_at	somatostatin receptor 3	Sstr3	BQ174132	20607	Mm.211411	ENSMUSG00000044933	NM_009218	3.05073	4.34794	-1.29722	1.29722	7.53094e-05	3.33365	3.6228	-0.289159	0.289159	0.239354
1456035_at	nuclear RNA export factor 3	Nxf3	BM236468	245610	Mm.336244	ENSMUSG00000057000	NM_001024141	2.50135	3.79853	-1.29718	1.29718	1.21522e-07	2.9883	3.14215	-0.153856	0.153856	0.321033
1445021_at	spastic paraplegia 11	Spg11	BB184745	214585	Mm.222303	ENSMUSG00000033396	XM_904251	2.43528	3.73199	-1.29671	1.29671	0.000156806	2.50442	3.02361	-0.519193	0.519193	0.0537998
1425031_at	fukutin	Fktn	AB077383	246179	Mm.247210	ENSMUSG00000028414	NM_139309	3.21851	4.51461	-1.2961	1.2961	0.00621354	3.31505	3.28554	0.0295026	0.0295026	0.939319
1430255_at	Kruppel-like factor 5	Klf5	BB020309	12224	Mm.30262	---	NM_009769	2.94218	4.23823	-1.29605	1.29605	0.00281298	2.85429	3.44679	-0.592503	0.592503	0.0997381
1455907_x_at	paired-like homeobox 2b	Phox2b	BB059017	18935	Mm.62505	ENSMUSG00000012520	NM_008888	2.64326	3.93922	-1.29596	1.29596	3.31928e-07	2.79147	3.16054	-0.36907	0.36907	0.0320449
1420335_at	DMC1 dosage suppressor of mck1 homolog, meiosis-specific homologous recombination (yeast)disrupted meiotic cDNA 1	Dmc1	D58419	13404	Mm.2524	ENSMUSG00000022429	NM_010059	3.26751	4.56305	-1.29554	1.29554	1.78796e-06	3.27717	3.88129	-0.604121	0.604121	0.00286415
1448098_at	expressed sequence AA517545	AA517545	AA522015	101456	---	---	---	2.96051	4.25595	-1.29544	1.29544	1.03258e-05	3.10329	3.22625	-0.122961	0.122961	0.552802
1432970_at	RIKEN cDNA 4933423K11 gene	4933423K11Rik	AK016875	71157	---	---	---	2.1938	3.48889	-1.29509	1.29509	0.000590679	2.20988	2.85799	-0.64811	0.64811	0.0353107
1418867_at	cytochrome P450, family 24, subfamily a, polypeptide 1	Cyp24a1	NM_009996	13081	Mm.6575	ENSMUSG00000038567	NM_009996	2.40685	3.70123	-1.29438	1.29438	1.96152e-05	2.43648	2.57304	-0.136563	0.136563	0.529925
1437935_at	RIKEN cDNA 4930486G11 gene	4930486G11Rik	BB821151	75033	Mm.335329	ENSMUSG00000043289	NM_175213	2.49341	3.78765	-1.29423	1.29423	6.79906e-08	2.841	2.99808	-0.157079	0.157079	0.293441
1429602_at	CD164 sialomucin-like 2	Cd164l2	AK009888	69655	Mm.285685	ENSMUSG00000028865	NM_027152	2.46523	3.7594	-1.29417	1.29417	0.000175674	2.55733	2.60272	-0.0453951	0.0453951	0.86138
1432977_at	RIKEN cDNA 9030607L02 gene	9030607L02Rik	AK018540	75754	Mm.446113	---	---	2.65057	3.94458	-1.29401	1.29401	3.82704e-06	2.84188	3.17087	-0.328984	0.328984	0.0967301
1419434_at	solute carrier family 2 (facilitated glucose transporter), member 10	Slc2a10	NM_130451	170441	Mm.34147	ENSMUSG00000027661	NM_130451	2.76869	4.06261	-1.29392	1.29392	0.00150476	2.82375	3.06918	-0.245431	0.245431	0.450432
1442325_at	TBC1 domain family, member 24	Tbc1d24	AA270038	224617	Mm.301585	ENSMUSG00000036473	NM_173186	2.52835	3.82114	-1.29279	1.29279	9.553e-05	2.64367	2.79671	-0.153038	0.153038	0.535625
1439425_x_at	CDNA sequence BC024814	BC024814	AV100801	239706	Mm.214953	---	NM_146247	2.80305	4.09507	-1.29203	1.29203	1.66502e-07	2.80988	3.34921	-0.539327	0.539327	0.0020047
1422618_x_at	Xmr protein /// predicted gene, EG546272 /// similar to Sycp3 like X-linked /// novel protein similar to Xlr-related, meiosis regulated (Xmr) /// hypothetical LOC664810 /// hypothetical LOC664844 /// predicted gene, EG664861 /// predicted gene, EG664877 /// predicted gene, EG664890 /// predicted gene, EG664906 /// predicted gene, EG664923 /// predicted gene, EG664944 /// hypothetical LOC664951 //…	EG546272 /// EG664861 /// EG664877 /// EG664890 /// EG664906 /// EG664923 /// EG664944 /// EG664989 /// LOC100038968 /// LOC100039003 /// LOC100039120 /// LOC100039194 /// LOC100039522 /// LOC100039573 /// LOC100040417 /// LOC100042087 /// LOC100042122 /// LOC619914 /// LOC664810 /// LOC664844 /// LOC664951 /// RP23-110D11.1 /// RP23-18I13.1 /// RP23-191A10.1 /// RP23-3D2.1 /// RP23-418H15.1 /// …	NM_009529		Mm.421900	ENSMUSG00000059047 /// ENSMUSG00000061227 /// ENSMUSG00000064334 /// ENSMUSG00000068103 /// ENSMUSG00000071788 /// ENSMUSG00000073245 /// ENSMUSG00000073247 /// ENSMUSG00000073255 /// ENSMUSG00000073257	NM_001040669 /// NM_001099325 /// NM_001099919 /// NM_001100444 /// NM_001100445 /// NM_001100446 /// NM_001102678 /// NM_001109970 /// XM_001472071 /// XM_001472304 /// XM_001472332 /// XM_001472427 /// XM_001472448 /// XM_001472499 /// XM_001472834 /// XM_001472858 /// XM_001472953 /// XM_001472983 /// XM_001473259 /// XM_001473275 /// XM_001473331 /// XM_001473346 /// XM_001477305 /// XM_00147…	2.74439	4.03608	-1.29169	1.29169	1.04219e-07	3.20155	3.16396	0.0375876	0.0375876	0.803807
1433703_s_at	bromo adjacent homology domain containing 1	Bahd1	BM115038	228536	Mm.330487	ENSMUSG00000040007	NM_001045523	3.18951	4.48107	-1.29157	1.29157	0.00241518	3.23712	3.49189	-0.254767	0.254767	0.457898
1458679_a_at	TatD DNase domain containing 1	Tatdn1	BB761179	69694	Mm.383230	ENSMUSG00000050891	NM_175151	2.91751	4.20893	-1.29142	1.29142	0.00753361	3.6188	3.53399	0.0848171	0.0848171	0.830933
1444216_at	empty spiracles homolog 1 (Drosophila)	Emx1	AW457677	13796	Mm.391473	ENSMUSG00000033726	NM_010131	2.16158	3.45299	-1.29141	1.29141	1.93878e-05	2.2188	2.40855	-0.189753	0.189753	0.383291
1456127_at	canopy 1 homolog (zebrafish)	Cnpy1	AV299691	269637	Mm.68286	---	NM_175651	2.83664	4.12716	-1.29052	1.29052	0.00117039	3.14407	3.75875	-0.614682	0.614682	0.0597697
1429924_at	RIKEN cDNA 1700019O17 gene	1700019O17Rik	AK006136	71863	Mm.179627	ENSMUSG00000036574	XM_484891 /// XM_895919 /// XM_905829 /// XM_919540	2.56396	3.85404	-1.29008	1.29008	0.00175836	2.40141	2.52252	-0.121112	0.121112	0.712344
1422255_at	potassium voltage-gated channel, shaker-related subfamily, member 4	Kcna4	NM_021275	16492	Mm.142718	ENSMUSG00000042604	NM_021275	2.37374	3.66364	-1.2899	1.2899	0.00924482	2.38288	2.44509	-0.0622135	0.0622135	0.879125
1447799_x_at	RIKEN cDNA 1700001P01 gene	1700001P01Rik	AV208702	72215	Mm.269049	ENSMUSG00000018543	NM_028156	2.74687	4.03665	-1.28978	1.28978	0.000219712	2.85404	3.33314	-0.479101	0.479101	0.0803781
1431964_at	RIKEN cDNA 4921518J05 gene	4921518J05Rik	AK014921	70912	Mm.410835	---	---	2.40508	3.69484	-1.28976	1.28976	0.002665	2.41404	2.52071	-0.106672	0.106672	0.757222
1419937_at	predicted gene, OTTMUSG00000005802	OTTMUSG00000005802	C76423	100049789	Mm.441060	---	---	3.44255	4.73213	-1.28958	1.28958	0.00112789	3.6163	3.57369	0.0426119	0.0426119	0.891292
1442604_at	excision repair cross-complementing rodent repair deficiency, complementation group 6	Ercc6	BB479244	319955	Mm.318310	---	NM_001081221	2.76407	4.05218	-1.28811	1.28811	6.27534e-05	2.70834	3.1545	-0.446166	0.446166	0.069482
1447847_x_at	stomatin (Epb7.2)-like 3	Stoml3	BB172310	229277	Mm.222810	ENSMUSG00000027744	NM_153156	2.97275	4.26068	-1.28793	1.28793	0.00736802	3.74243	3.65843	0.0839943	0.0839943	0.831558
1420633_a_at	casein alpha s2-like A	Csn1s2a	NM_007785	12993	Mm.4908	ENSMUSG00000061937	NM_007785	2.45859	3.74591	-1.28732	1.28732	5.68529e-07	2.56217	2.80474	-0.242571	0.242571	0.15761
1442806_at	RIKEN cDNA 9430030N17 gene	9430030N17Rik	AW987495	77336	Mm.426096	---	---	2.96345	4.25024	-1.28679	1.28679	0.00147163	2.73537	2.85026	-0.114888	0.114888	0.720367
1419404_s_at	seven in absentia 1A /// seven in absentia 1B	Siah1a /// Siah1b	NM_009173		Mm.37215	ENSMUSG00000036840 /// ENSMUSG00000040749	NM_009172 /// NM_009173	3.00325	4.28968	-1.28643	1.28643	1.45718e-06	3.3026	3.46672	-0.164124	0.164124	0.36212
1451664_x_at	killer cell lectin-like receptor, subfamily A, member 1 /// killer cell lectin-like receptor subfamily A, member 12 /// killer cell lectin-like receptor subfamily A, member 13 /// killer cell lectin-like receptor, subfamily A, member 7 /// killer cell lectin-like receptor, subfamily A, member 8 /// killer cell lectin-like receptor, subfamily A, member 15 /// killer cell lectin-like receptor subfa…	Klra1 /// Klra12 /// Klra13 /// Klra15 /// Klra18 /// Klra20 /// Klra21 /// Klra22 /// Klra23 /// Klra33 /// Klra7 /// Klra8 /// LOC100038895 /// LOC100038898 /// LOC100044242 /// LOC100044243 /// LOC100044244	AF283248		Mm.439698	ENSMUSG00000030178 /// ENSMUSG00000033024 /// ENSMUSG00000067599 /// ENSMUSG00000079280 /// ENSMUSG00000079852 /// ENSMUSG00000079853	NM_001039118 /// NM_001110323 /// NM_010646 /// NM_010647 /// NM_010650 /// NM_013793 /// NM_014194 /// NM_016659 /// NM_024470 /// NM_053150 /// NM_053151 /// NM_053152 /// NM_053153 /// XM_001471679 /// XM_001471680 /// XM_001471682 /// XM_001471711 /// XM_001471776 /// XM_001471778 /// XM_001471779 /// XM_001471780	2.68767	3.97271	-1.28504	1.28504	9.72652e-05	2.96266	3.07971	-0.117047	0.117047	0.633543
1434583_at	transmembrane protein 26	Tmem26	BB469903	327766	Mm.72096	ENSMUSG00000060044	NM_177794	2.64154	3.92585	-1.28431	1.28431	2.02068e-05	3.05858	3.3056	-0.247018	0.247018	0.25817
1456938_at	SWI/SNF related, matrix associated, actin dependent regulator of chromatin, subfamily b, member 1	Smarcb1	BB820473	20587	Mm.279751	---	NM_011418	2.71825	4.00245	-1.2842	1.2842	0.000867778	3.24705	3.35887	-0.111821	0.111821	0.711355
1447326_s_at	zinc finger, MYM-type 3	Zmym3	AW122925	56364	Mm.23458	ENSMUSG00000031310	NM_019831	2.38614	3.66898	-1.28285	1.28285	0.00370055	2.36495	2.50354	-0.138599	0.138599	0.698698
1433977_at	heparan sulfate (glucosamine) 3-O-sulfotransferase 3B1	Hs3st3b1	BG918344	54710	Mm.274426	ENSMUSG00000070407	NM_018805	2.78204	4.06481	-1.28277	1.28277	4.29638e-06	2.86988	3.15617	-0.286287	0.286287	0.145113
1419052_at	OVO homolog-like 1 (Drosophila)	Ovol1	BC021411	18426	Mm.280225	ENSMUSG00000024922	NM_019935	2.67278	3.95492	-1.28213	1.28213	0.00586791	2.86156	2.84245	0.0191071	0.0191071	0.959926
1424282_at	PET112-like (yeast)	Pet112l	BC005709	229487	Mm.52275	ENSMUSG00000028085	NM_144896	3.13621	4.41772	-1.28151	1.28151	0.00131559	3.69138	3.56947	0.12191	0.12191	0.699356
1451410_a_at	cysteine-rich protein 3	Crip3	AF367970	114570	Mm.25168	ENSMUSG00000023968	NM_053250 /// NM_181664	3.93205	5.21306	-1.28101	1.28101	0.00982442	3.73428	4.27381	-0.539529	0.539529	0.196824
1419133_at	envoplakin	Evpl	NM_025276	14027	Mm.293683	ENSMUSG00000034282	NM_025276	2.74588	4.0268	-1.28092	1.28092	8.67501e-05	2.54865	3.21852	-0.669864	0.669864	0.0103581
1442566_at	expressed sequence C78878	C78878	BG066292	97871	---	---	---	2.98076	4.26137	-1.28061	1.28061	0.000472996	3.36743	3.19076	0.176673	0.176673	0.533679
1446501_at	RIKEN cDNA A830053O21 gene	A830053O21Rik	BB271275	320522	Mm.131585	ENSMUSG00000044243	NM_177182	2.90391	4.1844	-1.28049	1.28049	0.00966557	3.04748	3.8285	-0.78102	0.78102	0.0662899
1426229_s_at	v-Ki-ras2 Kirsten rat sarcoma viral oncogene homolog	Kras	BC010202	16653	Mm.383182	---	NM_021284	2.64346	3.92382	-1.28036	1.28036	1.74381e-07	2.83623	2.98866	-0.152428	0.152428	0.329852
1457807_at	Glucosamine-phosphate N-acetyltransferase 1	Gnpnat1	BQ127013	54342	Mm.312945	---	NM_019425	3.03343	4.31332	-1.27989	1.27989	0.000974305	2.889	3.23045	-0.341448	0.341448	0.268887
1419349_a_at	cytochrome P450, family 2, subfamily d, polypeptide 9	Cyp2d9	BC010593	13105	Mm.378904	ENSMUSG00000068086	NM_010006	2.6043	3.88367	-1.27936	1.27936	0.00210016	2.87095	2.80039	0.0705594	0.0705594	0.83185
1434490_at	scavenger receptor class F, member 1	Scarf1	AA986099	380713	Mm.10486	ENSMUSG00000038188	NM_001004157	3.7037	4.98304	-1.27934	1.27934	7.67981e-07	3.66436	3.8284	-0.164042	0.164042	0.339599
1426512_at	olfactomedin 3	Olfm3	BB667895	229759	Mm.54183	ENSMUSG00000027965	NM_153157 /// NM_153458	2.51815	3.79717	-1.27901	1.27901	8.5641e-05	2.76829	2.97263	-0.204346	0.204346	0.400481
1424422_s_at	lens epithelial protein /// RFad1, flavin adenine dinucleotide synthetase, homolog (yeast)	Flad1 /// Lenep	BC006806		Mm.258142	ENSMUSG00000078173	NM_020517 /// NM_177041	3.25741	4.53619	-1.27878	1.27878	0.0037912	3.35936	3.45919	-0.0998328	0.0998328	0.780206
1435288_at	coronin, actin binding protein 1A	Coro1a	BB740218	12721	Mm.290482	ENSMUSG00000030707	NM_009898	2.62865	3.90583	-1.27719	1.27719	2.9636e-05	2.78226	3.02647	-0.24421	0.24421	0.274853
1440945_at	Glucocorticoid induced transcript 1	Glcci1	BB230205	170772	Mm.210787	---	NM_133236	3.0614	4.33815	-1.27675	1.27675	6.55307e-05	3.17134	3.35644	-0.185106	0.185106	0.434604
1423344_at	erythropoietin receptor	Epor	AK010968	13857	Mm.2653	ENSMUSG00000006235	NM_010149	2.44047	3.71673	-1.27625	1.27625	0.0044047	2.45667	2.49599	-0.0393224	0.0393224	0.913958
1452486_a_at	crystallin, alpha A	Cryaa	AJ310308	12954	Mm.1228	ENSMUSG00000024041	NM_013501	2.59108	3.86718	-1.27611	1.27611	0.000436799	2.60725	2.67764	-0.0703879	0.0703879	0.80122
1433387_at	RIKEN cDNA 2900022M07 gene	2900022M07Rik	AK013576	72951	---	---	---	2.61349	3.88926	-1.27577	1.27577	0.000337208	2.85941	3.34135	-0.481939	0.481939	0.0872253
1456512_at	PDZ domain containing RING finger 4	Pdzrn4	AV174487	239618	Mm.309826	ENSMUSG00000036218	XM_001481302 /// XM_992218	2.8418	4.11746	-1.27567	1.27567	0.00197975	3.61717	3.14256	0.474607	0.474607	0.158505
1450709_at	defensin related cryptdin 5 /// similar to Defcr5 protein /// similar to cryptdin-5	Defcr5 /// LOC100041688 /// LOC100041952	NM_007851		Mm.426634	ENSMUSG00000061845 /// ENSMUSG00000063206 /// ENSMUSG00000074439	NM_007851 /// XM_001476866 /// XM_001477188	2.46192	3.73753	-1.27561	1.27561	0.00100997	2.65412	2.95713	-0.30301	0.30301	0.325342
1420676_at	late cornified envelope 1A1	Lce1a1	NM_025984	67127	Mm.41969	ENSMUSG00000057609	NM_025984	2.80124	4.07618	-1.27494	1.27494	1.06144e-06	2.91468	3.15889	-0.24421	0.24421	0.167527
1438697_at	transmembrane protein 132C	Tmem132c	AV305379	208213	Mm.444235	ENSMUSG00000034324	XM_915891 /// XM_979559	2.94129	4.21611	-1.27482	1.27482	7.53222e-05	3.28248	3.41025	-0.127763	0.127763	0.592091
1437184_at	GUF1 GTPase homolog (S. cerevisiae)	Guf1	BI789973	231279	Mm.21105	---	NM_172711	2.59212	3.86654	-1.27442	1.27442	7.33161e-06	2.8744	3.40988	-0.535476	0.535476	0.0120439
1457120_at	IL2-inducible T-cell kinase	Itk	BE456294	16428	Mm.339927	---	NM_010583	2.56444	3.83752	-1.27308	1.27308	1.97814e-06	2.74464	3.13673	-0.392087	0.392087	0.0385691
1439139_at	DNA segment, Chr 2, ERATO Doi 640, expressed	D2Ertd640e	AU015122	51925	Mm.395905	---	---	2.79357	4.06659	-1.27302	1.27302	0.000162103	2.80959	3.74035	-0.930762	0.930762	0.00122144
1458652_at	RIKEN cDNA 2410014A08 gene	2410014A08Rik	BM055474	109154	Mm.153963	---	NM_175403	2.37197	3.64483	-1.27286	1.27286	8.58022e-05	2.40225	2.49285	-0.0906	0.0906	0.706194
1448717_at	glutaryl-Coenzyme A dehydrogenase	Gcdh	NM_008097	270076	Mm.2475	ENSMUSG00000003809	NM_001044744 /// NM_008097	2.85223	4.12493	-1.2727	1.2727	4.35604e-08	2.9709	2.99502	-0.0241286	0.0241286	0.864473
1420605_at	metastasis associated gene 2	Mtag2	NM_016664	50994	Mm.389897	---	XR_035718 /// XR_035719	2.44294	3.71555	-1.27262	1.27262	0.000405049	2.44382	2.87502	-0.431208	0.431208	0.129037
1459580_at	RIKEN cDNA G630055G22 gene	G630055G22Rik	BB771417	414127	Mm.450768	---	---	2.47836	3.75028	-1.27192	1.27192	0.000844042	2.56293	2.6213	-0.0583738	0.0583738	0.844738
1460154_at	expressed sequence AI194348	AI194348	BB040047	101498	---	---	---	2.5246	3.79614	-1.27154	1.27154	1.4848e-06	2.73141	2.99534	-0.263932	0.263932	0.144702
1442155_at	RIKEN cDNA 4632427E13 gene	4632427E13Rik	BB456609	666737	Mm.394729	---	XR_035233 /// XR_035450	3.11854	4.39001	-1.27146	1.27146	0.000734813	2.91926	3.59571	-0.676456	0.676456	0.0293118
1443131_at	Low density lipoprotein-related protein 1B (deleted in tumors)	Lrp1b	BB129908	94217	Mm.441398	---	NM_053011	2.66686	3.93806	-1.27119	1.27119	1.514e-05	2.79681	3.2042	-0.407389	0.407389	0.0606473
1448826_at	myosin, heavy polypeptide 6, cardiac muscle, alpha	Myh6	BB481540	17888	Mm.290003	ENSMUSG00000040752	NM_010856	2.81115	4.08119	-1.27003	1.27003	0.000735532	3.45536	3.52009	-0.0647269	0.0647269	0.825378
1438804_at	septin 10	2010-09-10	AV254985	103080	Mm.346842	ENSMUSG00000019917	NM_001024910 /// NM_001024911	2.68545	3.95529	-1.26983	1.26983	8.28868e-06	3.01723	3.04929	-0.0320617	0.0320617	0.872024
1440927_x_at	apolipoprotein L 11b	Apol11b	AA214835	328563	Mm.17957	---	XR_001572 /// XR_033988	2.82725	4.09694	-1.2697	1.2697	0.000498998	3.4135	3.76039	-0.346892	0.346892	0.226026
1454106_a_at	CXXC finger 1 (PHD domain)	Cxxc1	AK017941	74322	Mm.17537	ENSMUSG00000024560	NM_028868	2.59735	3.86673	-1.26939	1.26939	6.31785e-06	2.69116	3.06001	-0.368847	0.368847	0.0688343
1431966_at	ATP/GTP binding protein-like 3	Agbl3	AK013677	76223	Mm.150047	---	NM_178630	2.77898	4.04779	-1.26881	1.26881	1.37194e-07	2.92007	3.21531	-0.295233	0.295233	0.0607277
1431631_at	RIKEN cDNA 2900057B20 gene	2900057B20Rik	AK013712	73009	Mm.443541	---	---	2.58456	3.85335	-1.2688	1.2688	0.00667011	2.59315	2.81062	-0.217477	0.217477	0.571813
1458323_at	hypothetical protein LOC73980	LOC73980	BB257479	73980	Mm.399200	---	---	2.58971	3.85798	-1.26827	1.26827	1.26088e-05	2.87337	3.06623	-0.19286	0.19286	0.351738
1452704_at	RIKEN cDNA 1200015F23 gene	1200015F23Rik	AK004786	67809	Mm.466712	ENSMUSG00000070730	NM_001033136	3.75898	5.02611	-1.26713	1.26713	9.46008e-06	4.00343	4.19202	-0.188583	0.188583	0.351773
1449241_at	kelch-like 1 (Drosophila)	Klhl1	NM_053105	93688	Mm.308735	ENSMUSG00000022076	NM_053105	2.87213	4.1392	-1.26707	1.26707	1.12555e-06	2.88043	3.20786	-0.327436	0.327436	0.0681676
1430008_x_at	spermatogenesis associated glutamate (E)-rich protein 5, pseudogene 1	Speer5-ps1	AK005695	70365	Mm.87073	---	NR_001582	2.6935	3.95984	-1.26634	1.26634	1.17719e-05	2.86218	3.06893	-0.206747	0.206747	0.315699
1442872_at	KRI1 homolog (S. cerevisiae)	Kri1	BB022993	215194	Mm.290690	---	NM_145416	2.75357	4.01991	-1.26634	1.26634	0.00603337	2.99794	2.86231	0.135628	0.135628	0.719465
1427215_at	acyl-CoA synthetase medium-chain family member 2	Acsm2	BC021774	233799	Mm.393484	---	NM_146197	2.52596	3.79224	-1.26627	1.26627	0.00191795	2.76819	3.17852	-0.410327	0.410327	0.215211
1447611_at	RIKEN cDNA 1700073E17 gene	1700073E17Rik	AV205136	381827	Mm.179075	---	NR_003625 /// XR_035147 /// XR_035150	2.59384	3.85992	-1.26608	1.26608	2.09516e-05	2.71373	2.84151	-0.127776	0.127776	0.549816
1432122_at	leucine rich repeat containing 44	Lrrc44	AK015758	74435	---	---	NM_028938	2.78	4.046	-1.266	1.266	1.78609e-06	2.80302	2.93653	-0.133512	0.133512	0.456049
1429664_at	cyclin-dependent kinase-like 1 (CDC2-related kinase)	Cdkl1	AI464135	71091	Mm.132325	ENSMUSG00000020990	NM_183294	2.44407	3.70999	-1.26593	1.26593	0.000165804	2.51952	2.79952	-0.280002	0.280002	0.274825
1444784_at	RIKEN cDNA 4930564K09 gene	4930564K09Rik	AI481318	78212	Mm.399202	---	---	2.56955	3.83525	-1.2657	1.2657	0.00669999	2.82369	2.85453	-0.030835	0.030835	0.93576
1437876_at	interleukin 20 receptor beta	Il20rb	BE852308	213208	Mm.242896	ENSMUSG00000044244	NM_001033543 /// NM_001037246	2.81728	4.08271	-1.26543	1.26543	0.000219502	2.76393	2.79061	-0.0266857	0.0266857	0.918058
1420054_s_at	solute carrier family 35, member C2	Slc35c2	C85957	228875	Mm.21184	ENSMUSG00000017664	NM_144893	2.95812	4.22244	-1.26433	1.26433	7.66366e-06	3.2642	3.41843	-0.154234	0.154234	0.436839
1456384_at	neuroligin 3 /// similar to neuroligin 3	LOC100045228 /// Nlgn3	BB308872		Mm.121508	ENSMUSG00000031302	NM_172932 /// XM_001473899	3.00339	4.26763	-1.26423	1.26423	0.00183808	2.98259	3.6147	-0.632107	0.632107	0.0604706
1436592_at	RIKEN cDNA 6030490I01 gene	6030490I01Rik	BB453760	240064	Mm.30675	---	NM_177359	2.60187	3.8653	-1.26342	1.26342	0.000242071	2.83021	2.90522	-0.0750053	0.0750053	0.774298
1427752_a_at	T-cell receptor beta, variable 8.2	Tcrb-V8.2	U63547	21607	Mm.333026	ENSMUSG00000076480	---	3.08651	4.34968	-1.26317	1.26317	2.58785e-06	3.0876	3.47115	-0.383543	0.383543	0.0446352
1460183_at	ADP-ribosylarginine hydrolase	Adprh	AF244347	11544	Mm.20047	ENSMUSG00000002844	NM_007414	2.56452	3.82747	-1.26295	1.26295	3.212e-05	2.80306	3.28391	-0.480851	0.480851	0.0373737
1429969_at	RIKEN cDNA 4833403J16 gene	4833403J16Rik	AK014653	73903	Mm.49781	---	---	3.30332	4.56615	-1.26283	1.26283	0.00228279	3.09815	3.35419	-0.256037	0.256037	0.442551
1448168_a_at	salivary protein 1	Spt1	NM_009267	20770	Mm.1280	ENSMUSG00000036925	NM_009267	2.96507	4.22725	-1.26217	1.26217	0.00111908	3.2191	3.30704	-0.0879417	0.0879417	0.773183
1431016_at	CWF19-like 1, cell cycle control (S. pombe)	Cwf19l1	BB666837	72502	Mm.276109	ENSMUSG00000025200	NM_001081077	2.47264	3.7347	-1.26206	1.26206	0.00189097	2.45929	2.9068	-0.447512	0.447512	0.175819
1434810_a_at	cancer antigen 1	Cage1	AI449799	71213	Mm.314688	ENSMUSG00000044566	NM_027724	3.19321	4.45441	-1.2612	1.2612	2.42149e-05	3.2741	3.37467	-0.10057	0.10057	0.639804
1452954_at	ubiquitin-conjugating enzyme E2C	Ube2c	AV162459	68612	Mm.89830	ENSMUSG00000001403	NM_026785	2.81869	4.079	-1.26031	1.26031	0.00306288	2.89932	3.00144	-0.102116	0.102116	0.765982
1427963_s_at	retinol dehydrogenase 9	Rdh9	BE979765	103142	Mm.458658	ENSMUSG00000056148	NM_153133	2.95726	4.21732	-1.26006	1.26006	0.00229341	3.34123	3.85405	-0.51282	0.51282	0.130957
1447744_s_at	RIKEN cDNA 1700110K17 gene	1700110K17Rik	AV040700	73558	Mm.398307	---	---	3.58653	4.84654	-1.26001	1.26001	0.00220033	3.75109	4.07896	-0.327867	0.327867	0.324367
1447574_s_at	Solute carrier family 32 (GABA vesicular transporter), member 1	Slc32a1	AI845218	22348	Mm.413854	---	NM_009508	2.46934	3.7292	-1.25987	1.25987	0.000695616	2.60111	2.63201	-0.0308946	0.0308946	0.914927
1424627_at	cystatin 12	Cst12	AF440737	69362	Mm.280779	ENSMUSG00000027443	XM_130487 /// XM_918155	2.30386	3.56322	-1.25936	1.25936	0.00498705	2.40148	2.49206	-0.0905831	0.0905831	0.804221
1423203_a_at	centrin 1	Cetn1	AK005736	26369	Mm.195831	ENSMUSG00000050996	NM_007593	2.3799	3.63907	-1.25917	1.25917	0.00165476	2.50443	2.68764	-0.183215	0.183215	0.565814
1432640_at	RIKEN cDNA 4633401L03 gene	4633401L03Rik	BB571058	70825	---	---	---	2.91632	4.1751	-1.25878	1.25878	7.88963e-08	3.02839	3.22448	-0.196095	0.196095	0.18478
1419198_at	chromobox homolog 8 (Drosophila Pc class)	Cbx8	AI428839	30951	Mm.99953	ENSMUSG00000025578	NM_013926	2.6968	3.95556	-1.25877	1.25877	3.32659e-05	2.68878	2.79792	-0.109141	0.109141	0.619858
1425861_x_at	calcium channel, voltage-dependent, alpha2/delta subunit 1	Cacna2d1	U73483	12293	---	---	NM_001110843 /// NM_001110844 /// NM_001110845 /// NM_001110846 /// NM_009784	2.59597	3.85465	-1.25868	1.25868	2.98597e-05	2.7568	2.91081	-0.154007	0.154007	0.48142
1437190_at	serine/threonine/tyrosine kinase 1	Styk1	AV375472	243659	Mm.20114	ENSMUSG00000032899	NM_172891	3.36508	4.62371	-1.25862	1.25862	0.00115728	3.44754	3.99937	-0.551828	0.551828	0.0809397
1427380_at	kallikrein 1-related peptidase b3	Klk1b3	X01389	18050	Mm.439740	ENSMUSG00000066515	NM_008693	2.60655	3.86408	-1.25752	1.25752	4.05965e-05	2.57181	3.05763	-0.485818	0.485818	0.0381124
1424753_at	nudix (nucleoside diphosphate linked moiety X)-type motif 14	Nudt14	BC025444	66174	Mm.7070	ENSMUSG00000002804	NM_025399	2.96242	4.21848	-1.25606	1.25606	0.00227421	3.1442	3.20826	-0.0640667	0.0640667	0.845775
1424518_at	RIKEN cDNA 2310016F22 gene /// cDNA sequence BC020489	2310016F22Rik /// BC020489	BC020489		Mm.243758	ENSMUSG00000057346 /// ENSMUSG00000068246	NM_173743 /// XM_128064 /// XM_911308	2.74346	3.9991	-1.25563	1.25563	0.000951028	2.65244	2.8876	-0.235158	0.235158	0.433196
1429875_at	RIKEN cDNA 1700034J05 gene	1700034J05Rik	BB667178	73344	Mm.391543	ENSMUSG00000040163	XM_001475866 /// XM_886330	2.64969	3.90505	-1.25536	1.25536	5.71296e-07	2.75779	2.99378	-0.235985	0.235985	0.158685
1433326_at	RIKEN cDNA 4930488N24 gene	4930488N24Rik	AK015649	75011	Mm.359615	---	XM_001477390 /// XM_619430	2.39132	3.64568	-1.25436	1.25436	0.00856969	2.36493	2.98448	-0.619556	0.619556	0.125225
1438596_at	hypothetical LOC668215	LOC668215	AW114007	668215	Mm.394223	---	XM_001000061	2.57634	3.82996	-1.25362	1.25362	1.38696e-06	2.69269	2.96516	-0.272469	0.272469	0.125925
1419742_at	RIKEN cDNA 1700037H04 gene	1700037H04Rik	NM_026091	67326	Mm.27711	ENSMUSG00000027327	NM_026091	2.81877	4.07223	-1.25346	1.25346	0.0023823	2.67205	3.3238	-0.651754	0.651754	0.0585607
1457995_at	Expressed sequence AA617406	AA617406	BB214935	98819	Mm.441712	---	---	3.57028	4.82347	-1.25319	1.25319	0.000876255	3.33769	4.10492	-0.767234	0.767234	0.0151942
1430200_at	hypothetical protein LOC100044513	LOC100044513	BG067633	100044513	---	---	XM_001472295	2.79066	4.04381	-1.25315	1.25315	0.00533985	2.85213	3.43041	-0.578278	0.578278	0.125073
1418267_at	macrophage stimulating 1 (hepatocyte growth factor-like)	Mst1	NM_008243	15235	Mm.8369	ENSMUSG00000032591	NM_008243	2.432	3.68513	-1.25313	1.25313	0.00419828	2.34299	2.67061	-0.327618	0.327618	0.360754
1446267_at	DNA segment, Chr 17, ERATO Doi 657, expressed	D17Ertd657e	BG070247	52029	Mm.372318	---	---	2.5363	3.78903	-1.25274	1.25274	6.22778e-06	2.84144	3.00057	-0.159133	0.159133	0.411466
1421806_at	defensin beta 3	Defb3	NM_013756	27358	Mm.103651	ENSMUSG00000039775	NM_013756	2.79957	4.05208	-1.25251	1.25251	2.09023e-05	3.1146	3.15938	-0.0447783	0.0447783	0.831594
1425892_a_at	prepronociceptin	Pnoc	D50055	18155	Mm.16347	ENSMUSG00000045731	NM_010932	2.65169	3.90412	-1.25244	1.25244	0.000150867	2.57227	3.00763	-0.435357	0.435357	0.0897234
1431198_x_at	RIKEN cDNA 9430038I01 gene	9430038I01Rik	AK020460	77252	Mm.29184	ENSMUSG00000040139	XM_133909 /// XM_925223	3.65989	4.91145	-1.25157	1.25157	0.00243846	4.1007	4.33742	-0.236722	0.236722	0.476887
1429099_at	similar to RIKEN cDNA 1110051B16 gene	LOC100039227 /// LOC100039293	AK004227		Mm.429131	---	XM_001472554 /// XM_001472720	2.83788	4.08942	-1.25154	1.25154	0.000584094	2.74912	3.25461	-0.505497	0.505497	0.0836206
1441432_at	RIKEN cDNA C820005J03 gene	C820005J03Rik	BB433598	319979	Mm.405979	---	---	2.98541	4.23655	-1.25114	1.25114	0.000621915	3.39578	3.87804	-0.48226	0.48226	0.0997685
1450993_at	PAS domain containing serine/threonine kinase	Pask	BB729869	269224	Mm.379454	ENSMUSG00000026274	NM_080850	2.56762	3.81847	-1.25086	1.25086	0.00929855	2.53482	3.46999	-0.935165	0.935165	0.0262499
1420685_at	GRB2-related adaptor protein 2 /// similar to GRB2-related adaptor protein 2 (GADS protein) (Growth factor receptor binding protein) (GRBLG) (GRB-2-like protein) (GRB2L) (Hematopoietic cell-associated adaptor protein GrpL) (GRB-2-related monocytic adapter protein) (Monocytic adapter...	Grap2 /// LOC674050	NM_010815		Mm.12947	ENSMUSG00000042351	NM_010815 /// XM_972673	2.46479	3.71525	-1.25046	1.25046	0.00421996	2.54807	2.57374	-0.0256673	0.0256673	0.942283
1417370_at	trefoil factor 3, intestinal	Tff3	NM_011575	21786	Mm.4641	ENSMUSG00000024029	NM_011575	2.74132	3.99159	-1.25027	1.25027	0.00765625	2.76472	3.67004	-0.905321	0.905321	0.0266096
1453232_at	calreticulin 3	Calr3	AK006582	73316	Mm.196315	ENSMUSG00000019732	NM_028500 /// NM_029782	2.46406	3.71427	-1.25021	1.25021	0.00270911	2.5222	3.32234	-0.800135	0.800135	0.0243772
1438309_at	activin A receptor, type IC	Acvr1c	BB432539	269275	Mm.123481	---	NM_001033369 /// NM_001111030	2.97043	4.22018	-1.24975	1.24975	0.00432005	3.01601	3.28977	-0.273767	0.273767	0.444223
1424699_at	coiled-coil domain containing 136	Ccdc136	BC006583	232664	Mm.251303	ENSMUSG00000029769	XM_485735 /// XM_908853	2.88612	4.13583	-1.24971	1.24971	0.00905828	2.98484	3.28983	-0.304991	0.304991	0.443157
1431732_at	sperm associated antigen 16	Spag16	AK015884	66722	Mm.440554	---	NM_025728 /// NM_029160	2.47178	3.72123	-1.24945	1.24945	4.1392e-06	2.52993	2.64424	-0.114304	0.114304	0.541066
1430701_a_at	RIKEN cDNA 5730528L13 gene	5730528L13Rik	AK017795	66665	Mm.140749	ENSMUSG00000039693	NM_028137	2.51559	3.76487	-1.24928	1.24928	7.011e-05	2.63278	2.74795	-0.115165	0.115165	0.619836
1446316_at	Lipin 2	Lpin2	BB378708	64898	Mm.227924	---	NM_022882	2.5721	3.82128	-1.24918	1.24918	2.07704e-06	2.69753	2.9795	-0.281977	0.281977	0.122224
1430723_at	prenyl (solanesyl) diphosphate synthase, subunit 2	Pdss2	AK017329	71365	Mm.363225	---	NM_027772	2.86595	4.11489	-1.24894	1.24894	0.00102959	3.27043	3.63427	-0.36384	0.36384	0.231249
1456565_s_at	mitogen activated protein kinase kinase kinase 12	Map3k12	BB370469	26404	Mm.172897	ENSMUSG00000023050	NM_009582	2.83324	4.08113	-1.24789	1.24789	0.00438297	2.86919	3.11191	-0.242722	0.242722	0.49714
1454869_at	WD repeat domain 40B	Wdr40b	BB274776	245404	Mm.55685	ENSMUSG00000045284	NM_178739	3.07523	4.32291	-1.24767	1.24767	0.000637705	2.98153	3.22704	-0.245503	0.245503	0.391055
1439297_at	PIF1 5'-to-3' DNA helicase homolog (S. cerevisiae)	Pif1	AV229174	208084	Mm.211032	---	NM_172453	3.75726	5.00469	-1.24743	1.24743	0.0051533	3.88323	3.98259	-0.0993633	0.0993633	0.784668
1434858_x_at	zinc finger protein 511	Zfp511	BQ178976	69752	Mm.200818	ENSMUSG00000025470	XM_887149 /// XM_916730	3.43898	4.68633	-1.24734	1.24734	0.00796014	4.08531	3.87435	0.210958	0.210958	0.586614
1430134_a_at	tyrosyl-tRNA synthetase 2 (mitochondrial)	Yars2	AK008774	70120	Mm.37486	ENSMUSG00000022792	NM_198246	2.63134	3.87849	-1.24715	1.24715	1.12313e-05	2.86982	3.11946	-0.249635	0.249635	0.219723
1441936_x_at	RIKEN cDNA 4930447M23 gene	4930447M23Rik	BB310408	108871	Mm.107666	---	---	2.93166	4.17838	-1.24672	1.24672	0.000219381	3.17382	3.41436	-0.240538	0.240538	0.351356
1441451_at	bromodomain and WD repeat domain containing 3	Brwd3	BB435225	382236	---	---	NM_001081477	2.5231	3.76896	-1.24586	1.24586	2.74547e-07	2.66758	2.92367	-0.256086	0.256086	0.10866
1439378_at	cDNA sequence BC048671	BC048671	AV047904	243535	Mm.233854	ENSMUSG00000049694	NM_177738	2.66638	3.91081	-1.24442	1.24442	1.72352e-06	2.74547	3.40354	-0.658071	0.658071	0.000948355
1443176_at	Scm-like with four mbt domains 2	Sfmbt2	BB410394	353282	Mm.329991	ENSMUSG00000061186	NM_177386	2.60684	3.85076	-1.24392	1.24392	0.000672395	3.05763	3.32423	-0.266602	0.266602	0.353527
1436634_at	roundabout homolog 3 (Drosophila)	Robo3	BB733242	19649	Mm.212826	ENSMUSG00000032128	XM_001476840 /// XM_001478301	2.61696	3.86041	-1.24345	1.24345	3.39367e-09	2.67678	2.91457	-0.237785	0.237785	0.0558616
1429341_at	ornithine decarboxylase antizyme 3	Oaz3	AV206479	53814	Mm.440422	ENSMUSG00000028141	NM_016901	2.75716	4.00024	-1.24308	1.24308	1.43266e-05	2.835	2.97054	-0.135535	0.135535	0.506329
1438733_at	Zinc finger protein 689	Zfp689	BF461546	71131	Mm.466944	---	NM_175163	2.27564	3.51861	-1.24296	1.24296	0.000376944	2.27868	3.2416	-0.962923	0.962923	0.00147547
1422225_s_at	t-complex protein 10a /// t-complex protein 10b /// t-complex protein 10c /// hypothetical protein LOC100038857 /// predicted gene, ENSMUSG00000052469 /// similar to t-complex protein 10c	ENSMUSG00000052469 /// LOC100038857 /// LOC100048768 /// Tcp10a /// Tcp10b /// Tcp10c	NM_009341		Mm.425989	ENSMUSG00000052469 /// ENSMUSG00000055602 /// ENSMUSG00000071322	NM_009340 /// NM_009341 /// NM_011553 /// XM_001005184 /// XM_001471626 /// XM_001477276 /// XM_001477299 /// XM_001477320 /// XM_001477339 /// XM_001477351 /// XM_001481203	2.67842	3.92134	-1.24292	1.24292	0.00325212	2.82833	3.17248	-0.344156	0.344156	0.317891
1438394_x_at	keratin 4	Krt4	AV082644	16682	Mm.46425	ENSMUSG00000059668	NM_008475	3.01666	4.25944	-1.24278	1.24278	0.00104377	2.86726	3.06251	-0.195248	0.195248	0.514229
1444350_at	schlafen 10	Slfn10	BB227643	237887	Mm.341645	ENSMUSG00000072621	NM_181542	2.67611	3.91888	-1.24277	1.24277	1.36415e-05	2.91812	3.13566	-0.217531	0.217531	0.288098
1431538_at	RIKEN cDNA 4931415C17 gene	4931415C17Rik	AV271801	70966	---	---	---	2.79292	4.03453	-1.24162	1.24162	3.4803e-05	2.80734	2.91618	-0.108833	0.108833	0.617322
1453127_at	protein phosphatase 1J	Ppm1j	AK009235	71887	Mm.379204	ENSMUSG00000002228	NM_027982	2.48062	3.72218	-1.24156	1.24156	0.00177291	2.46234	2.94735	-0.485017	0.485017	0.134749
1445192_at	DNA segment, Chr 8, ERATO Doi 575, expressed	D8Ertd575e	BG068436	52367	---	---	---	2.69026	3.93153	-1.24127	1.24127	2.12293e-07	2.84082	3.0281	-0.187288	0.187288	0.225332
1439785_at	RIKEN cDNA 9630013A20 gene	9630013A20Rik	BB126284	319903	Mm.440481	---	XM_001479963 /// XM_001480936	2.59483	3.83592	-1.24108	1.24108	3.3823e-08	2.8878	2.97171	-0.0839032	0.0839032	0.538309
1452027_a_at	transformation related protein 63	Trp63	AF075434	22061	Mm.20894	ENSMUSG00000022510	NM_011641	3.07879	4.31851	-1.23972	1.23972	0.000540236	3.13084	3.80504	-0.674197	0.674197	0.0222421
1441824_at	membrane bound O-acyltransferase domain containing 1	Mboat1	AW457596	218121	Mm.89682	---	NM_153546	2.94498	4.1846	-1.23962	1.23962	0.00791875	3.61133	3.76329	-0.151957	0.151957	0.6928
1443063_at	retinaldehyde binding protein 1-like 2	Rlbp1l2	BB546230	215890	Mm.94461	---	NM_175448	2.7037	3.94301	-1.23931	1.23931	1.4117e-06	2.96666	3.16204	-0.195381	0.195381	0.261478
1448105_at	protamine 2	Prm2	NM_008933	19119	Mm.325769	ENSMUSG00000038015	NM_008933	3.09508	4.33407	-1.23899	1.23899	0.00702063	3.00205	3.25309	-0.251046	0.251046	0.507653
1428338_at	spermatogenesis associated 2-like	Spata2L	AK019166	78779	Mm.41459	ENSMUSG00000033594	NM_030176	2.4567	3.69559	-1.23888	1.23888	0.000571328	2.5225	2.65388	-0.131388	0.131388	0.638121
1453595_at	RIKEN cDNA 2900064B18 gene	2900064B18Rik	AV154597	72965	---	---	---	2.60559	3.84419	-1.2386	1.2386	0.00801725	3.23196	3.27696	-0.045002	0.045002	0.906804
1430218_at	RIKEN cDNA 4933424M12 gene	4933424M12Rik	AK016899	67548	Mm.148731	---	XM_001474219 /// XM_001479704	2.50674	3.74517	-1.23843	1.23843	0.00300101	2.53284	2.90916	-0.376318	0.376318	0.269389
1454253_at	RIKEN cDNA 2810452K22 gene	2810452K22Rik	AK007812	67236	Mm.287157	---	NM_026048	3.0617	4.30011	-1.2384	1.2384	0.000356283	3.16243	3.39279	-0.230362	0.230362	0.3901
1430831_at	LYR motif containing 1	Lyrm1	AK004376	73919	Mm.46381	---	NM_029610	2.31489	3.5531	-1.23821	1.23821	0.00165059	2.54385	2.89389	-0.350036	0.350036	0.269395
1454372_at	CD80 antigen	Cd80	AK019867	12519	Mm.89474	---	NM_009855	3.30749	4.54567	-1.23818	1.23818	0.00385481	3.05004	3.35347	-0.303437	0.303437	0.385809
1445044_at	Prostaglandin I2 (prostacyclin) synthase	Ptgis	BG071055	19223	Mm.2339	---	NM_008968	2.45736	3.69553	-1.23817	1.23817	0.000283842	2.49725	2.60324	-0.10599	0.10599	0.684059
1426251_at	carboxypeptidase Z	Cpz	AF356844	242939	Mm.108557	ENSMUSG00000036596	NM_153107	2.36196	3.59978	-1.23782	1.23782	0.00035333	2.48133	2.99382	-0.512493	0.512493	0.0636545
1442518_at	RIKEN cDNA C030044O21 gene	C030044O21Rik	BB244575	320796	---	---	---	2.50835	3.74607	-1.23773	1.23773	6.30348e-05	2.65188	2.81333	-0.161453	0.161453	0.480068
1452263_at	solute carrier family 35, member F4	Slc35f4	AB041538	75288	Mm.78738	ENSMUSG00000021852	NM_029238	2.62071	3.85803	-1.23732	1.23732	0.00696876	2.64197	3.18568	-0.54371	0.54371	0.157833
1447362_at	budding uninhibited by benzimidazoles 1 homolog, beta (S. cerevisiae)	Bub1b	AU045529	12236	Mm.29133	ENSMUSG00000040084	NM_009773	2.58764	3.82466	-1.23702	1.23702	0.0019502	2.76437	3.1935	-0.429138	0.429138	0.186509
1436694_s_at	neurogenic differentiation 4	Neurod4	BB250949	11923	Mm.10695	ENSMUSG00000048015	NM_007501	2.83735	4.07413	-1.23678	1.23678	3.32453e-06	2.91165	3.48227	-0.570621	0.570621	0.00433158
1457827_at	arylsulfatase J	Arsj	BB084936	271970	Mm.317021	ENSMUSG00000046561	NM_173451	2.67701	3.91354	-1.23654	1.23654	9.95136e-08	2.75953	3.00561	-0.246077	0.246077	0.0986575
1419106_at	RIKEN cDNA 2210409E12 gene /// hypothetical protein LOC100046049	2210409E12Rik /// LOC100046049	NM_028218		Mm.465378	---	NR_003492 /// XM_001476363	2.62947	3.86597	-1.2365	1.2365	0.000687293	2.90198	2.96022	-0.0582372	0.0582372	0.837291
1422689_at	RIKEN cDNA 4930547C10 gene	4930547C10Rik	NM_026652	68274	Mm.465314	ENSMUSG00000028314	NM_026652	2.84057	4.07698	-1.23642	1.23642	0.00276704	2.9192	3.23816	-0.318951	0.318951	0.341749
1427598_at	small nucleolar RNA, C/D box 116	Snord116	AU080871	64243	---	---	NR_002895	2.99665	4.23296	-1.23631	1.23631	0.00416471	3.41264	3.34173	0.0709069	0.0709069	0.839472
1441717_at	DNA segment, Chr 9, ERATO Doi 596, expressed	D9Ertd596e	AU024162	52363	---	---	---	3.12416	4.36001	-1.23585	1.23585	6.71193e-05	2.93474	3.40007	-0.46533	0.46533	0.0511327
1458189_at	EMI domain containing 2	Emid2	BB560207	140709	Mm.295020	---	NM_024474	2.95188	4.18681	-1.23492	1.23492	0.000180786	2.82631	3.51009	-0.68378	0.68378	0.0108794
1433191_at	RIKEN cDNA A430105P17 gene	A430105P17Rik	AK020769	77768	---	---	---	2.67356	3.90818	-1.23462	1.23462	2.05576e-06	3.49742	3.58691	-0.0894824	0.0894824	0.610677
1456766_at	RIKEN cDNA C330001K17 gene	C330001K17Rik	BB036966	77609	Mm.159953	ENSMUSG00000039632	NM_029939	2.29338	3.52785	-1.23447	1.23447	0.00635691	2.70579	2.92021	-0.214425	0.214425	0.564056
1458198_at	expressed sequence C81508	C81508	C78937	97977	---	---	---	2.6346	3.86904	-1.23444	1.23444	0.00058829	2.72359	3.06328	-0.339684	0.339684	0.230314
1421948_a_at	coiled-coil domain containing 123	Ccdc123	BB042564	72140	Mm.133263	ENSMUSG00000023072	NM_028120	2.93167	4.16576	-1.23409	1.23409	0.000331097	2.96262	3.0824	-0.119774	0.119774	0.649534
1431643_at	spermatogenesis associated glutamate (E)-rich protein 6, pseudogene 1	Speer6-ps1	AK006638	73266	Mm.335891	---	NR_001581	2.55762	3.79161	-1.23399	1.23399	0.00515849	2.66171	3.08085	-0.419147	0.419147	0.25086
1439924_x_at	tubulin, gamma complex associated protein 5	Tubgcp5	BB278779	233276	Mm.284306	---	NM_146190	2.5595	3.79276	-1.23326	1.23326	2.74283e-08	2.73804	3.09288	-0.354844	0.354844	0.0132619
1450737_at	polymerase (RNA) III (DNA directed) polypeptide K	Polr3k	BG070121	67005	Mm.306482	ENSMUSG00000038628	NM_025901	2.71893	3.95201	-1.23307	1.23307	9.86522e-08	2.90561	3.24122	-0.335607	0.335607	0.0275803
1456937_at	cadherin-like 26	Cdh26	BB748621	381409	Mm.330860	ENSMUSG00000039155	NM_198656	2.94282	4.17568	-1.23286	1.23286	2.27259e-05	3.09634	3.08403	0.0123093	0.0123093	0.952926
1457582_at	Ubiquitously transcribed tetratricopeptide repeat gene, Y chromosome	Uty	BB528233	22290	Mm.20477	---	NM_009484	2.77539	4.00811	-1.23272	1.23272	5.44997e-07	2.85224	3.08408	-0.231839	0.231839	0.157279
1457899_at	kalirin, RhoGEF kinase	Kalrn	BG066934	545156	Mm.441119	ENSMUSG00000061751	XM_001001454 /// XM_001001845 /// XM_001481028 /// XM_001481029 /// XM_894473	2.75184	3.98447	-1.23263	1.23263	2.14995e-07	3.08469	3.17437	-0.0896793	0.0896793	0.553949
1419338_at	cDNA sequence BC051019	BC051019	NM_020609	57355	Mm.358682	ENSMUSG00000031022	NM_001040700	2.96496	4.19737	-1.23241	1.23241	2.64393e-07	2.70351	3.53567	-0.832159	0.832159	1.56135e-05
1450555_at	testis expressed gene 13	Tex13	AF285576	83555	Mm.193025	ENSMUSG00000042386	NM_031381	2.47922	3.71161	-1.23239	1.23239	2.15915e-08	2.61489	2.95542	-0.340533	0.340533	0.0155113
1437433_at	UDP-Gal:betaGlcNAc beta 1,3-galactosyltransferase, polypeptide 2	B3galt2	BB254922	26878	Mm.285580	ENSMUSG00000033849	NM_020025	2.61562	3.84797	-1.23235	1.23235	3.94075e-08	2.76695	3.00757	-0.240619	0.240619	0.0873663
1446381_at	Hypothetical protein LOC100042648	LOC100042648	BB074547	100042648	Mm.444756	---	XM_001478576	2.53021	3.762	-1.23179	1.23179	6.29221e-07	2.68201	2.78995	-0.107946	0.107946	0.506142
1431273_at	RIKEN cDNA 2810417H13 gene	2810417H13Rik	BB647853	68026	Mm.351273	---	NM_026515	2.6728	3.90388	-1.23109	1.23109	0.000369346	3.19137	3.27775	-0.0863797	0.0863797	0.744855
1433258_at	RIKEN cDNA A330102K18 gene	A330102K18Rik	AK020729	77919	---	---	---	2.73372	3.96428	-1.23056	1.23056	1.38617e-06	2.84485	3.1391	-0.294256	0.294256	0.094009
1417787_at	dickkopf-like 1	Dkkl1	NM_015789	50722	Mm.27287	ENSMUSG00000030792	NM_015789	2.44294	3.67315	-1.23021	1.23021	0.000174543	2.45011	2.5696	-0.11949	0.11949	0.629323
1456275_at	mitochondrial ribosomal protein L21	Mrpl21	AW824334	353242	Mm.74084	ENSMUSG00000024829	NM_172252	2.93211	4.16213	-1.23002	1.23002	0.00295626	2.90953	3.03863	-0.1291	0.1291	0.698753
1426204_a_at	opioid receptor-like 1	Oprl1	AF043276	18389	Mm.285075	ENSMUSG00000027584	NM_011012	2.94438	4.17433	-1.22995	1.22995	4.1105e-06	3.28556	3.55121	-0.265653	0.265653	0.15665
1447597_at	RNA polymerase 1-4	Rpo1-4	BB498629	20019	Mm.135581	---	NM_009088	2.5576	3.78753	-1.22992	1.22992	1.24855e-07	2.72105	3.00622	-0.285175	0.285175	0.0601869
1420790_x_at	killer cell lectin-like receptor, subfamily A, member 16	Klra16	NM_013794	27424	Mm.431309	---	NM_013794	2.53096	3.76041	-1.22946	1.22946	3.81705e-06	2.89208	3.06009	-0.168007	0.168007	0.36108
1440509_at	SRY-box containing gene 30	Sox30	AV255326	214105	Mm.66708	ENSMUSG00000040489	NM_173384	2.49911	3.72852	-1.22941	1.22941	0.000226419	2.61745	3.07095	-0.453496	0.453496	0.0831656
1455374_at	potassium inwardly-rectifying channel, subfamily J, member 3	Kcnj3	BB332873	16519	---	ENSMUSG00000026824	NM_008426	2.6765	3.90518	-1.22868	1.22868	1.00273e-07	2.79686	3.05047	-0.253609	0.253609	0.087606
1440738_at	RIKEN cDNA B020011L13 gene	B020011L13Rik	BB700680	547097	Mm.335796	---	XM_488281	2.71984	3.94803	-1.2282	1.2282	8.02797e-09	2.87114	3.0828	-0.211656	0.211656	0.0971508
1456495_s_at	oxysterol binding protein-like 6	Osbpl6	BG070848	99031	Mm.240435	ENSMUSG00000042359	NM_145525	2.55647	3.78436	-1.22789	1.22789	0.000861469	2.58544	2.67981	-0.0943713	0.0943713	0.743681
1443106_at	RIKEN cDNA 4930562C15 gene	4930562C15Rik	AV262313	78809	Mm.325551	---	XM_906811 /// XM_974329	2.46568	3.69338	-1.2277	1.2277	0.000325509	2.53339	2.72879	-0.195399	0.195399	0.457236
1460457_at	RIKEN cDNA 2810405F17 gene	2810405F17Rik	AK012993	69975	Mm.31786	---	---	3.08811	4.31579	-1.22768	1.22768	0.000221012	3.14489	3.7366	-0.591718	0.591718	0.0265753
1429330_at	gamma-aminobutyric acid (GABA-A) receptor, subunit alpha 4	Gabra4	AK013727	14397	Mm.248731	ENSMUSG00000029211	NM_010251	2.65639	3.88386	-1.22746	1.22746	1.08e-05	2.71592	3.0441	-0.32818	0.32818	0.104707
1445193_x_at	DNA segment, Chr 8, ERATO Doi 575, expressed	D8Ertd575e	BG068436	52367	---	---	---	2.75422	3.98139	-1.22716	1.22716	1.30067e-06	2.93841	3.00915	-0.0707382	0.0707382	0.675875
1422774_at	RIKEN cDNA 1700088E04 gene	1700088E04Rik	NM_138581	27660	Mm.390827	ENSMUSG00000033029	NM_138581	2.94168	4.16824	-1.22656	1.22656	0.00329114	2.75369	3.21127	-0.457574	0.457574	0.183026
1433071_at	RIKEN cDNA 6430605C03 gene	6430605C03Rik	AK018289	76203	---	---	---	2.83764	4.06376	-1.22612	1.22612	1.03734e-05	2.95151	3.23673	-0.285223	0.285223	0.153896
1436675_at	WD repeat domain 63	Wdr63	AU043001	242253	Mm.235040	ENSMUSG00000043020	NM_172864	2.52587	3.75188	-1.22601	1.22601	4.4765e-05	2.99428	2.77433	0.219956	0.219956	0.320474
1440828_x_at	PHD finger protein 7	Phf7	AV270770	71838	Mm.5348	ENSMUSG00000021902	NM_027949	2.25531	3.48057	-1.22526	1.22526	0.000532529	2.27966	2.39469	-0.115026	0.115026	0.674822
1418490_at	serine dehydratase-like	Sdsl	NM_133902	257635	Mm.5162	ENSMUSG00000029596	NM_133902	2.81113	4.03637	-1.22524	1.22524	0.0046967	2.6183	2.94845	-0.330157	0.330157	0.353601
1424867_a_at	glycine-N-acyltransferase	Glyat	BC010799	107146	Mm.39974	ENSMUSG00000063683	NM_145935	2.78752	4.01215	-1.22463	1.22463	1.57756e-05	2.947	2.99861	-0.0516169	0.0516169	0.797841
1451876_a_at	transformation related protein 63	Trp63	AF075436	22061	Mm.20894	ENSMUSG00000022510	NM_011641	2.55244	3.77707	-1.22463	1.22463	7.11026e-05	2.53621	2.79887	-0.262653	0.262653	0.254795
1430006_x_at	RIKEN cDNA 1700024B05 gene /// similar to Predicted gene, EG434459	1700024B05Rik /// LOC666233	AK006291		---	ENSMUSG00000052334 /// ENSMUSG00000072610	NM_029322 /// XR_035685	2.63359	3.85717	-1.22358	1.22358	7.04903e-07	3.35261	3.30858	0.0440303	0.0440303	0.785507
1426576_at	sphingomyelin synthase 1	Sgms1	BE629162	208449	Mm.329810	ENSMUSG00000040451	NM_144792	3.43755	4.66101	-1.22346	1.22346	0.00600734	3.9297	4.16272	-0.23302	0.23302	0.524088
1450529_at	histocompatibility 2, M region locus 9	H2-M9	NM_008205	14997	Mm.57004	ENSMUSG00000067201	NM_008205	2.51201	3.73512	-1.22311	1.22311	1.17235e-09	2.74825	2.91024	-0.161984	0.161984	0.152242
1420042_at	THO complex 1	Thoc1	AW107924	225160	Mm.219648	ENSMUSG00000024287	NM_153552	2.84488	4.06785	-1.22297	1.22297	0.00487494	3.50629	3.39988	0.106409	0.106409	0.763649
1455526_at	DIRAS family, GTP-binding RAS-like 1	Diras1	BB361907	208666	Mm.44995	ENSMUSG00000043670	NM_145217	2.44437	3.66692	-1.22255	1.22255	0.009139	2.4599	2.8497	-0.389801	0.389801	0.319329
1438380_at	DEAD (Asp-Glu-Ala-Asp) box polypeptide 47	Ddx47	BB305306	67755	Mm.166524	---	NM_026360	2.69349	3.91569	-1.22219	1.22219	9.70846e-06	2.94091	3.10664	-0.165729	0.165729	0.396313
1426520_at	B-cell translocation gene 4	Btg4	BM225534	56057	Mm.431317	ENSMUSG00000032056	NM_019493	4.14423	5.36641	-1.22218	1.22218	0.00767973	4.09543	4.40926	-0.313835	0.313835	0.408656
1447564_x_at	piwi-like homolog 4 (Drosophila)	Piwil4	BB814395	330890	Mm.334969	ENSMUSG00000036912	NM_177905	2.59454	3.81671	-1.22218	1.22218	2.70151e-07	2.8036	2.97927	-0.17567	0.17567	0.254328
1440186_s_at	prosaposin-like 1	Psapl1	AV361125	76943	Mm.44242	ENSMUSG00000043430	NM_175249	3.29279	4.51452	-1.22174	1.22174	1.20376e-06	3.3185	3.58459	-0.266097	0.266097	0.12179
1444647_at	phospholipase A2, activating protein	Plaa	BB532258	18786	Mm.22724	---	NM_172695	2.59601	3.8175	-1.2215	1.2215	1.31335e-07	2.77213	2.95222	-0.180094	0.180094	0.222302
1450991_at	DnaJ (Hsp40) homolog, subfamily B, member 7	Dnajb7	BF319385	57755	Mm.440590	ENSMUSG00000047108	NM_021317	2.72199	3.94338	-1.22139	1.22139	0.000324275	2.72722	2.99065	-0.263435	0.263435	0.316101
1431733_at	alpha-kinase 1	Alpk1	AK018401	71481	Mm.158704	---	XM_001479503 /// XM_001481048 /// XM_894534 /// XM_924200	2.37266	3.59381	-1.22116	1.22116	0.0017872	2.41637	2.44442	-0.0280547	0.0280547	0.928135
1428802_at	mannoside acetylglucosaminyltransferase 3 /// similar to N-acetylglucosaminyltransferase III	LOC100044697 /// Mgat3	BB283751		Mm.299693	ENSMUSG00000042428	NM_010795 /// XM_001473411	2.41533	3.63609	-1.22077	1.22077	0.00827541	2.43576	2.84068	-0.404915	0.404915	0.293577
1453661_at	RIKEN cDNA 9130403I23 gene	9130403I23Rik	AK018659	71585	Mm.381338	---	---	3.46745	4.68816	-1.22072	1.22072	0.000667572	3.73137	4.2828	-0.551429	0.551429	0.058095
1458940_at	RIKEN cDNA 5730507A11 gene	5730507A11Rik	BF147707	70624	---	---	---	2.91285	4.13326	-1.22041	1.22041	2.12789e-08	3.15201	3.28978	-0.137771	0.137771	0.294995
1456548_at	Metadherin	Mtdh	BB559399	67154	Mm.130883	---	NM_026002	2.63215	3.85247	-1.22032	1.22032	9.7354e-06	2.9389	3.16163	-0.222724	0.222724	0.256822
1421718_at	striamin	Strm	NM_011501	20904	---	---	NM_011501	2.3955	3.61532	-1.21982	1.21982	7.08768e-06	2.40554	2.4773	-0.0717613	0.0717613	0.704583
1433365_at	RIKEN cDNA 4930563N14 gene	4930563N14Rik	AK016211	67668	Mm.158169	---	---	2.64892	3.86864	-1.21973	1.21973	2.57787e-05	2.66092	2.85678	-0.195855	0.195855	0.352011
1448675_at	ankyrin repeat and zinc finger domain containing 1	Ankzf1	NM_026187	52231	Mm.259326	ENSMUSG00000026199	NM_026187	2.72842	3.94726	-1.21884	1.21884	0.00499609	3.11992	3.02261	0.0973075	0.0973075	0.783295
1432587_at	RIKEN cDNA 5730596P11 gene	5730596P11Rik	AI452210	77012	---	---	---	3.06217	4.28024	-1.21807	1.21807	0.0027113	3.31571	3.95802	-0.642308	0.642308	0.058998
1442930_at	expressed sequence AW061147	AW061147	AW061147	98662	Mm.437383	---	---	2.41072	3.62851	-1.21779	1.21779	0.000454768	2.50358	2.57674	-0.0731578	0.0731578	0.784795
1450771_at	fucosyltransferase 9	Fut9	NM_010243	14348	Mm.39101	ENSMUSG00000055373	NM_010243 /// XM_001475339	2.59101	3.80765	-1.21665	1.21665	2.75504e-07	2.80825	2.95236	-0.144109	0.144109	0.345837
1456528_x_at	nucleolin	Ncl	AU017074	17975	---	---	NM_010880	8.49774	9.71366	-1.21591	1.21591	0.00576927	9.04888	9.70226	-0.65338	0.65338	0.0797688
1438333_at	protogenin homolog (Gallus gallus)	Prtg	AW537978	235472	Mm.31696	ENSMUSG00000036030	NM_175485	2.80487	4.02031	-1.21543	1.21543	2.47312e-06	2.90032	3.11141	-0.211091	0.211091	0.234658
1426282_at	neurotrimin	Hnt	AF282980	235106	Mm.283138	ENSMUSG00000059974	NM_172290	2.93237	4.14759	-1.21522	1.21522	0.000362977	2.91839	3.02959	-0.1112	0.1112	0.67101
1418959_at	transmembrane protease, serine 5 (spinesin)	Tmprss5	NM_030709	80893	Mm.72799	ENSMUSG00000032268	NM_030709	2.63113	3.84591	-1.21478	1.21478	0.000708568	2.93691	3.28754	-0.350622	0.350622	0.217544
1430234_at	ADP-ribosylation factor-like 14	Arl14	AK018621	71619	Mm.98122	---	XM_130919 /// XM_913399	2.63256	3.84727	-1.21471	1.21471	0.00149355	3.11601	3.15049	-0.0344865	0.0344865	0.909405
1433109_at	macrophage migration inhibitory factor	Mif	AK015344	17319	Mm.2326	---	NM_010798	2.48225	3.69617	-1.21392	1.21392	0.00499087	2.58813	3.03566	-0.447534	0.447534	0.211866
1439653_at	a disintegrin and metallopeptidase domain 6	Adam6	AV283162	238406	Mm.188683	ENSMUSG00000043945	NM_174885	2.6582	3.87207	-1.21387	1.21387	0.000194964	2.93307	3.08799	-0.154921	0.154921	0.530863
1421253_at	nebulin-related anchoring protein	Nrap	NM_008733	18175	Mm.386769	ENSMUSG00000049134	NM_008733 /// NM_198059	2.90884	4.12202	-1.21318	1.21318	0.001365	2.87939	3.26319	-0.383808	0.383808	0.208459
1444640_at	phosphatidylinositol glycan anchor biosynthesis, class G	Pigg	AI413361	433931	Mm.319881	---	NM_001081234	2.62613	3.83906	-1.21293	1.21293	4.53723e-06	2.70675	3.04885	-0.342096	0.342096	0.0703911
1437292_at	retinaldehyde binding protein 1-like 2	Rlbp1l2	BB431052	215890	Mm.94461	ENSMUSG00000019785	NM_175448	2.57121	3.78408	-1.21287	1.21287	0.0060741	2.57134	3.04989	-0.478551	0.478551	0.194234
1421411_at	proline-serine-threonine phosphatase-interacting protein 2	Pstpip2	BC002123	19201	Mm.57174	ENSMUSG00000025429	NM_013831	2.52536	3.73804	-1.21268	1.21268	0.00197248	2.55482	3.23869	-0.683872	0.683872	0.0375362
1420743_a_at	protein phosphatase 3, catalytic subunit, gamma isoform	Ppp3cc	NM_008915	19057	Mm.439683	ENSMUSG00000022092	NM_008915	2.5335	3.74602	-1.21252	1.21252	1.49165e-06	2.79687	2.95728	-0.160416	0.160416	0.345728
1431648_at	RIKEN cDNA 4930528F23 gene	4930528F23Rik	AK015924	75178	Mm.52592	ENSMUSG00000024155	XM_128478 /// XM_914580	2.70609	3.91857	-1.21248	1.21248	0.00190267	2.63691	2.98736	-0.350447	0.350447	0.266812
1425613_at	protocadherin alpha 11	Pcdha11	BB265776	12942	Mm.308500	ENSMUSG00000007440	NM_009960	2.86267	4.07515	-1.21248	1.21248	0.00528854	2.88197	3.74287	-0.860898	0.860898	0.0223753
1435983_at	RIKEN cDNA 1700019P01 gene	1700019P01Rik	AV282519	239591	Mm.86807	---	NM_172818	3.06814	4.28021	-1.21207	1.21207	0.00039212	3.23172	3.55443	-0.32271	0.32271	0.226875
1455683_a_at	TBC1 domain family, member 8	Tbc1d8	BB451404	54610	Mm.387293	ENSMUSG00000003134	NM_018775	2.75814	3.97012	-1.21198	1.21198	5.85285e-07	2.89956	3.07642	-0.176858	0.176858	0.270302
1447346_s_at	RIKEN cDNA 5530400B01 gene	5530400B01Rik	AI593498	71434	Mm.392103	---	---	4.08916	5.30092	-1.21176	1.21176	0.0033779	4.10579	4.6202	-0.514404	0.514404	0.133207
1431757_s_at	RIKEN cDNA 5033417F24 gene /// hypothetical protein LOC100040511 /// hypothetical protein LOC100045477	5033417F24Rik /// LOC100040511 /// LOC100045477	AK017177		Mm.460875	---	XM_001474374 /// XM_001474840	2.53692	3.7481	-1.21118	1.21118	0.00592862	2.60023	2.78409	-0.183864	0.183864	0.610348
1423463_a_at	DNA segment, Chr 2, ERATO Doi 750, expressed	D2Ertd750e	AK012148	51944	Mm.252695	ENSMUSG00000027331	NM_026412	2.56404	3.77516	-1.21112	1.21112	0.00126837	2.86394	3.20248	-0.338546	0.338546	0.260696
1453717_s_at	tubulin tyrosine ligase-like family, member 10	Ttll10	AK016396	330010	Mm.440232	ENSMUSG00000029074	NM_029264	2.55522	3.76623	-1.21101	1.21101	0.00325745	2.62105	2.94378	-0.32273	0.32273	0.336092
1453628_s_at	leucine rich repeat containing 2	Lrrc2	AK010252	74249	Mm.307615	ENSMUSG00000032495	NM_028838	2.62162	3.83211	-1.21048	1.21048	0.00882633	2.5588	2.79197	-0.233171	0.233171	0.54238
1420031_at	checkpoint kinase 1 homolog (S. pombe)	Chek1	C85740	12649	Mm.16753	ENSMUSG00000032113	NM_007691	2.58157	3.79197	-1.2104	1.2104	0.000605147	2.69839	3.41321	-0.714819	0.714819	0.0149499
1448910_at	peroxisomal trans-2-enoyl-CoA reductase	Pecr	NM_023523	111175	Mm.281738	ENSMUSG00000026189	NM_023523	2.53388	3.74392	-1.21004	1.21004	0.00448358	2.88147	2.60969	0.271784	0.271784	0.435184
1430684_s_at	Lrp2 binding protein	Lrp2bp	AV278610	67620	Mm.383914	ENSMUSG00000031637	NM_026278	2.80379	4.01357	-1.20979	1.20979	0.000624153	2.80975	3.13154	-0.321798	0.321798	0.24851
1422315_x_at	similar to phosphorylase kinase, gamma-subunit	LOC100047682	NM_011079	100047682	---	---	XM_001478664	2.56699	3.77627	-1.20928	1.20928	0.00582637	2.63283	2.7814	-0.148569	0.148569	0.67899
1439217_at	NLR family, pyrin domain containing 9C	Nlrp9c	BB704774	330490	Mm.212174	ENSMUSG00000040614	NM_001042612	2.64996	3.85877	-1.20881	1.20881	7.11397e-06	2.86403	3.00271	-0.138678	0.138678	0.461879
1422386_at	similar to MOR 5beta2	LOC100046375	NM_013617	100046375	---	---	XM_001475963	3.0598	4.26843	-1.20863	1.20863	0.00374618	3.53892	3.6073	-0.0683798	0.0683798	0.839425
1432807_at	RIKEN cDNA 5830426K05 gene	5830426K05Rik	AK017949	76053	Mm.437551	---	---	3.08066	4.28918	-1.20852	1.20852	0.0017724	3.06078	3.71349	-0.652705	0.652705	0.0430904
1424583_at	FERM, RhoGEF and pleckstrin domain protein 2	Farp2	BC009153	227377	Mm.243091	ENSMUSG00000034066	NM_145519	2.72682	3.93534	-1.20852	1.20852	0.00039037	2.74353	3.14251	-0.398983	0.398983	0.137277
1453801_at	thioesterase superfamily member 5	Them5	AK004155	66198	Mm.180200	ENSMUSG00000028148	NM_025416	2.61609	3.82411	-1.20802	1.20802	2.69948e-06	2.69898	2.9193	-0.220318	0.220318	0.215464
1429894_a_at	microtubule-associated protein 7	Mtap7	AK008018	17761	Mm.20928	ENSMUSG00000019996	NM_008635	2.64497	3.85273	-1.20776	1.20776	0.00566031	2.70908	2.90954	-0.200455	0.200455	0.575197
1430173_x_at	cytochrome P450, family 4, subfamily f, polypeptide 16	Cyp4f16	AK009445	70101	Mm.30504	---	NM_024442	2.32025	3.52752	-1.20728	1.20728	0.00734558	3.16932	3.5701	-0.400784	0.400784	0.284862
1440019_at	Component of oligomeric golgi complex 5	Cog5	BB232423	238123	Mm.173068	---	---	2.79653	4.0038	-1.20727	1.20727	2.55768e-05	3.10132	3.44885	-0.347536	0.347536	0.102144
1432690_at	RIKEN cDNA 9030407C09 gene	9030407C09Rik	AK018489	71533	---	---	---	2.50508	3.71179	-1.20671	1.20671	0.00376254	2.70793	2.79442	-0.0864899	0.0864899	0.797578
1432149_at	DPH1 homolog (S. cerevisiae)	Dph1	AK015645	116905	---	---	NM_144491	2.30411	3.51043	-1.20632	1.20632	0.00398736	2.34935	2.40912	-0.0597723	0.0597723	0.860266
1441881_x_at	RIKEN cDNA 3110032G18 gene	3110032G18Rik	BB458543	73121	Mm.296138	ENSMUSG00000037962	NM_028443	2.37478	3.58105	-1.20627	1.20627	6.06561e-05	2.34296	2.42748	-0.0845215	0.0845215	0.702374
1451681_at	cDNA sequence BC089597	BC089597	BC018263	216454	Mm.214923	ENSMUSG00000074639	NM_145424	2.90015	4.10596	-1.20581	1.20581	0.00332097	3.12142	3.32357	-0.202148	0.202148	0.543494
1421804_at	fatty acid binding protein 9, testis	Fabp9	NM_011598	21884	Mm.26654	---	NM_011598	2.81468	4.01997	-1.20529	1.20529	0.000150448	3.05793	3.14317	-0.0852381	0.0852381	0.721377
1452539_a_at	CD247 antigen	Cd247	X84237	12503	Mm.217308	ENSMUSG00000005763	NM_031162	2.64492	3.85008	-1.20517	1.20517	8.5627e-06	2.58889	3.00701	-0.418115	0.418115	0.0359628
1449879_at	RIKEN cDNA 1700008F21 gene	1700008F21Rik	NM_029292	75453	Mm.286964	ENSMUSG00000056018	NM_029292	2.85116	4.05521	-1.20405	1.20405	1.97734e-06	3.17918	3.05616	0.123024	0.123024	0.473068
1453156_s_at	zinc binding alcohol dehydrogenase, domain containing 1	Zadh1	BE283373	77219	Mm.246127	ENSMUSG00000072946	NM_029880	2.50308	3.706	-1.20292	1.20292	0.00145662	2.5149	2.82438	-0.309485	0.309485	0.306881
1447598_x_at	RNA polymerase 1-4	Rpo1-4	BB498629	20019	Mm.135581	ENSMUSG00000049553	NM_009088	2.59146	3.79421	-1.20276	1.20276	0.000235449	2.8127	2.99521	-0.182512	0.182512	0.464763
1422634_a_at	V-set and immunoglobulin domain containing 2	Vsig2	NM_020518	57276	Mm.27478	ENSMUSG00000001943	NM_020518	2.75633	3.95892	-1.2026	1.2026	0.0071861	2.73043	3.17219	-0.441754	0.441754	0.236564
1455810_a_at	RIKEN cDNA E130112L23 gene	E130112L23Rik	BI412259	268739	Mm.228259	ENSMUSG00000004562	NM_198249	2.90411	4.10657	-1.20247	1.20247	9.59756e-05	2.9716	3.26445	-0.292847	0.292847	0.20903
1447645_x_at	potassium channel, subfamily K, member 13	Kcnk13	BB287293	217826	Mm.312335	ENSMUSG00000045404	NM_146037	2.64817	3.85056	-1.20239	1.20239	1.87116e-06	2.7764	2.96277	-0.18637	0.18637	0.278285
1453440_at	RIKEN cDNA 4921539E11 gene	4921539E11Rik	AK015018	70941	Mm.158501	ENSMUSG00000028520	XM_001473197 /// XM_131605 /// XM_896041 /// XM_915378 /// XM_923706 /// XM_993273	2.72729	3.92953	-1.20224	1.20224	0.00261751	2.61213	3.25689	-0.644752	0.644752	0.0541691
1458487_at	Kruppel-like factor 3 (basic) /// RIKEN cDNA C230096K16 gene	C230096K16Rik /// Klf3	BE687999		Mm.319499	ENSMUSG00000029178	NM_008453	2.71657	3.91844	-1.20187	1.20187	0.000647075	2.92782	3.33422	-0.406404	0.406404	0.14749
1415811_at	ubiquitin-like, containing PHD and RING finger domains, 1	Uhrf1	BB702754	18140	Mm.42196	ENSMUSG00000001228	NM_001111078 /// NM_001111079 /// NM_001111080 /// NM_010931	2.48491	3.68661	-1.2017	1.2017	0.0079146	2.53162	2.58554	-0.0539172	0.0539172	0.884841
1429944_at	trichohyalin-like 1	Tchhl1	AK017244	71325	Mm.68064	ENSMUSG00000027908	NM_027762	2.609	3.80986	-1.20086	1.20086	0.000441283	2.70111	3.50337	-0.802252	0.802252	0.00543254
1433619_at	expressed sequence AI894139	AI894139	BB211528	101197	Mm.241063	ENSMUSG00000045466	NM_178898	2.87989	4.0801	-1.20022	1.20022	0.00143374	3.03667	3.25873	-0.222058	0.222058	0.459067
1421980_at	potassium voltage gated channel, Shaw-related subfamily, member 3	Kcnc3	BE949391	16504	Mm.40312	---	NM_008422	2.63323	3.83323	-1.2	1.2	0.0033346	2.85693	2.87942	-0.0224895	0.0224895	0.945651
1452212_at	lamin A	Lmna	AK003174	16905	Mm.466615	---	NM_001002011 /// NM_001111102 /// NM_019390	3.7784	4.97838	-1.19998	1.19998	0.000254355	3.87619	4.19729	-0.321105	0.321105	0.206218
1443432_at	expressed sequence AU022680	AU022680	BG068354	100311	---	---	---	2.65236	3.85199	-1.19963	1.19963	0.00049973	2.80423	3.47724	-0.673009	0.673009	0.0179617
1431685_at	RIKEN cDNA 4930549O18 gene	4930549O18Rik	AK016081	75335	Mm.389776	---	---	2.61575	3.8148	-1.19905	1.19905	7.64798e-09	2.9343	3.09156	-0.157253	0.157253	0.19966
1445726_at	regulator of sex limited protein 1	Rsl1	BG143458	380855	Mm.284988	---	NM_001013769	2.51193	3.71058	-1.19865	1.19865	3.55275e-05	2.62963	2.82189	-0.192267	0.192267	0.364532
1431357_a_at	retinitis pigmentosa GTPase regulator interacting protein 1	Rpgrip1	AK020800	77945	Mm.21662	ENSMUSG00000057132	NM_023879	2.72478	3.92291	-1.19812	1.19812	9.76816e-06	2.59968	2.73776	-0.138082	0.138082	0.470136
1455830_s_at	expressed sequence C87414 /// similar to Expressed sequence C87414	C87414 /// LOC100041296 /// LOC100041672 /// LOC100041806 /// LOC621203 /// LOC622894	BM228829		Mm.402477	ENSMUSG00000070686 /// ENSMUSG00000072820 /// ENSMUSG00000074007 /// ENSMUSG00000074012 /// ENSMUSG00000078845 /// ENSMUSG00000079424	XM_001475849 /// XM_001476574 /// XM_001476589 /// XM_001476611 /// XM_001476631 /// XM_898543 /// XM_898556 /// XM_981565 /// XR_031336 /// XR_031508 /// XR_035672 /// XR_035674	2.5009	3.69882	-1.19792	1.19792	4.03617e-06	3.08873	2.90351	0.185222	0.185222	0.304565
1439162_at	RIKEN cDNA 1700011J10 gene	1700011J10Rik	AV212852	67686	Mm.389285	---	NM_183265	2.91225	4.10935	-1.1971	1.1971	7.47823e-06	2.9465	3.25267	-0.306175	0.306175	0.110411
1430881_at	RIKEN cDNA 7630403G23 gene	7630403G23Rik	AK020190	77119	Mm.367930	---	---	2.65114	3.84819	-1.19705	1.19705	0.00286711	2.58758	2.82174	-0.234155	0.234155	0.47095
1443200_at	predicted gene, OTTMUSG00000007392	OTTMUSG00000007392	BB278528	329626	Mm.379490	ENSMUSG00000054779	NM_177853	2.52128	3.71811	-1.19683	1.19683	5.11821e-05	2.8268	3.12366	-0.296861	0.296861	0.178465
1457789_at	ceroid lipofuscinosis, neuronal 3, juvenile (Batten, Spielmeyer-Vogt disease)	Cln3	AV378786	12752	Mm.268930	ENSMUSG00000030720	NM_009907	4.90498	6.10173	-1.19674	1.19674	0.0054622	4.99519	5.2925	-0.297309	0.297309	0.401353
1427577_x_at	immunoglobulin kappa chain variable 28 (V28) /// immunoglobulin kappa chain variable 8 (V8) /// immunoglobulin kappa chain variable 21 (V21)-4 /// predicted gene, EG637227 /// immunoglobulin kappa chain variable 19 (V19)-14 /// V(kappa) gene product /// similar to Ig kappa chain V-V region MPC11 precursor /// immunoglobulin kappa chain variable 21 (V21) /// similar to Chain L, Structural Basis Of…	EG637227 /// Igk-V19-14 /// Igk-V21 /// Igk-V21-4 /// Igk-V28 /// Igk-V8 /// LOC100047628 /// LOC672450 /// LOC676175	BF301241		Mm.305097	ENSMUSG00000076582 /// ENSMUSG00000076588 /// ENSMUSG00000076590 /// ENSMUSG00000076609	XM_001476664 /// XM_001476679 /// XM_001476703 /// XM_357640 /// XM_987914 /// XM_993562	2.43912	3.63541	-1.19629	1.19629	0.00188876	2.62425	2.5747	0.049553	0.049553	0.871676
1415844_at	synaptotagmin IV	Syt4	AV336547	20983	Mm.233846	ENSMUSG00000024261	NM_009308	2.97054	4.1668	-1.19626	1.19626	0.000529146	3.04518	3.86044	-0.815257	0.815257	0.00536509
1447889_x_at	gene model 50, (NCBI) /// hypothetical protein LOC100045737	Gm50 /// LOC100045737	BB172440		Mm.466741	ENSMUSG00000042763	NM_001007573 /// XR_031944	2.77771	3.97375	-1.19604	1.19604	0.000118397	2.87141	3.19588	-0.324466	0.324466	0.170935
1454120_a_at	polycomb group ring finger 6	Pcgf6	AK016709	71041	Mm.35413	ENSMUSG00000025050	NM_027654	2.52061	3.71657	-1.19596	1.19596	0.000741761	2.67719	3.43844	-0.761256	0.761256	0.0107684
1440639_at	discs, large (Drosophila) homolog-associated protein 1	Dlgap1	AV320585	224997	Mm.311840	---	NM_027712 /// NM_177639	3.08809	4.28403	-1.19594	1.19594	0.00732781	3.29985	3.36895	-0.0690991	0.0690991	0.850395
1459929_at	zinc finger protein 568	Zfp568	AI158971	243905	Mm.322432	ENSMUSG00000074221	NM_001033355	3.03098	4.22687	-1.19589	1.19589	0.00530792	3.15105	3.38527	-0.234214	0.234214	0.505263
1432701_at	RIKEN cDNA 2810403G07 gene	2810403G07Rik	AK012974	69960	Mm.438578	---	---	2.72666	3.92217	-1.1955	1.1955	0.000498948	3.07243	3.48804	-0.415611	0.415611	0.12725
1422321_a_at	splicing factor 1	Sf1	NM_011750	22668	Mm.256422	ENSMUSG00000024949	NM_001110791 /// NM_011750	2.26311	3.45848	-1.19538	1.19538	4.24457e-05	2.41726	2.40348	0.0137785	0.0137785	0.948299
1460468_s_at	RIKEN cDNA 2810451A06 gene	2810451A06Rik	BB667713	72778	Mm.30544	ENSMUSG00000038009	NM_176835	2.40398	3.59932	-1.19534	1.19534	0.00113453	2.46043	2.57411	-0.113683	0.113683	0.694697
1418559_at	testicular serine protease 1	Tesp1	NM_009355	21755	Mm.10725	ENSMUSG00000026125	NM_009355	2.80722	4.00086	-1.19364	1.19364	0.00552644	2.76743	3.16714	-0.399707	0.399707	0.26184
1438613_at	potassium voltage-gated channel, shaker-related subfamily, member 4	Kcna4	BB131475	16492	Mm.142718	ENSMUSG00000042604	NM_021275	2.94238	4.13578	-1.1934	1.1934	0.000133979	2.87857	3.57259	-0.69402	0.69402	0.00657416
1426150_at	GIPC PDZ domain containing family, member 3	Gipc3	AB074494	209047	Mm.218755	ENSMUSG00000034872	NM_148951	2.75368	3.94705	-1.19337	1.19337	0.00569907	2.71403	3.02086	-0.306829	0.306829	0.388143
1442812_at	predicted gene, EG433844	EG433844	BB155332	433844	Mm.359360	ENSMUSG00000073226	NM_001034888	2.79097	3.98414	-1.19318	1.19318	0.00215754	2.85599	2.81901	0.0369789	0.0369789	0.905296
1450286_at	natriuretic peptide receptor 3	Npr3	NM_008728	18162	Mm.25259	ENSMUSG00000022206	NM_001039181 /// NM_008728	2.64954	3.84204	-1.1925	1.1925	6.64612e-05	2.70447	3.00249	-0.298019	0.298019	0.184423
1426031_a_at	nuclear factor of activated T-cells, cytoplasmic, calcineurin-dependent 2	Nfatc2	AF289078	18019	Mm.116802	ENSMUSG00000027544	NM_001037177 /// NM_001037178 /// NM_010899	2.72302	3.91548	-1.19246	1.19246	0.00355516	2.72172	2.80644	-0.0847232	0.0847232	0.797852
1422936_at	similar to MAS1 oncogene	LOC100048871	NM_008552	100048871	---	ENSMUSG00000068037	XM_001480458 /// XM_001480461	2.93022	4.12263	-1.19241	1.19241	0.000764848	2.95509	3.25247	-0.297388	0.297388	0.288301
1448235_s_at	high mobility group box 1 /// RIKEN cDNA 4932431P20 gene /// predicted gene, EG432959 /// high-mobility group (nonhistone chromosomal) protein 1-like 1 /// similar to high-mobility group box 1 /// predicted gene, EG545555 /// similar to HMG-L6 /// similar to High mobility group protein 1 (HMG-1) (High mobility group protein B1) (Amphoterin) (Heparin-binding protein p30) /// similar to High mobili…	4932431P20Rik /// EG432959 /// EG545555 /// Hmg1l1 /// Hmgb1 /// LOC100039558 /// LOC100039943 /// LOC100040234 /// LOC100041307 /// LOC100041386 /// LOC100041667 /// LOC100042447 /// LOC100042549 /// LOC100043427 /// LOC100043683 /// LOC100044845 /// LOC100044945 /// LOC100045414 /// LOC100045876 /// LOC100046260 /// LOC100046914 /// LOC100047080 /// LOC100048068 /// LOC100048470 /// LOC545506 /…	BF166000		Mm.424874	ENSMUSG00000062477 /// ENSMUSG00000066530 /// ENSMUSG00000066551	NM_001111282 /// NM_010439 /// XM_001475190 /// XM_001476607 /// XM_484474 /// XM_485920 /// XM_890347 /// XM_907057 /// XM_913492 /// XM_914658 /// XM_916659 /// XR_030948 /// XR_031007 /// XR_031124 /// XR_031162 /// XR_031173 /// XR_031402 /// XR_031593 /// XR_031745 /// XR_032047 /// XR_032093 /// XR_032633 /// XR_032661 /// XR_032803 /// XR_032935 /// XR_033002 /// XR_033043 /// XR_033065 //…	3.48144	4.67367	-1.19223	1.19223	0.000155504	4.3094	3.52757	0.78183	0.78183	0.00296894
1427799_x_at	immunoglobulin kappa chain variable 28 (V28) /// immunoglobulin kappa chain variable 8 (V8) /// immunoglobulin kappa chain variable 21 (V21)-4 /// predicted gene, EG637227 /// immunoglobulin kappa chain variable 19 (V19)-14 /// V(kappa) gene product /// immunoglobulin kappa chain variable 21 (V21) /// similar to Chain L, Structural Basis Of Antigen Mimicry In A Clinically Relevant Melanoma Antige…	EG637227 /// Igk-V19-14 /// Igk-V21 /// Igk-V21-4 /// Igk-V28 /// Igk-V8 /// LOC100047628 /// LOC672450	BF159226		Mm.305097	ENSMUSG00000076605 /// ENSMUSG00000076609	XM_001476664 /// XM_001476679 /// XM_001476703 /// XM_357640 /// XM_993562	2.55731	3.74899	-1.19167	1.19167	2.22353e-05	2.82967	2.94245	-0.112776	0.112776	0.576505
1426129_at	breast cancer metastasis-suppressor 1	Brms1	BC003485	107392	Mm.458277	---	NM_134155	4.41559	5.60703	-1.19145	1.19145	0.00810384	4.49715	4.60823	-0.111079	0.111079	0.764439
1437678_at	gene model 1564, (NCBI) /// hypothetical protein LOC100042456	Gm1564 /// LOC100042456	BG070911		Mm.447643	---	XM_001479295 /// XM_196054 /// XM_909116	2.67083	3.86198	-1.19115	1.19115	1.48325e-06	2.9322	3.08066	-0.148461	0.148461	0.373659
1442833_at	DNA segment, Chr 15, ERATO Doi 30, expressed	D15Ertd30e	BG065715	52238	---	---	---	2.67737	3.8682	-1.19083	1.19083	0.00624208	2.72645	2.98357	-0.257118	0.257118	0.473141
1429904_at	RIKEN cDNA 4930507A01 gene	4930507A01Rik	BB494194	75867	Mm.293069	---	---	2.78449	3.97497	-1.19047	1.19047	0.00312665	2.80543	2.8985	-0.0930642	0.0930642	0.774543
1458770_at	DNA segment, Chr 11, ERATO Doi 4, expressed	D11Ertd4e	C76242	52100	---	---	---	2.56916	3.75928	-1.19012	1.19012	0.00256347	2.61559	2.69118	-0.0755919	0.0755919	0.811377
1425191_at	occludin/ELL domain containing 1	Ocel1	BC019407	77090	Mm.440170	ENSMUSG00000002396	NM_029865	2.65986	3.84962	-1.18975	1.18975	0.00196185	2.60556	2.67218	-0.0666156	0.0666156	0.827966
1458676_at	natural killer tumor recognition sequence	Nktr	BB712791	18087	Mm.441099	---	NM_010918	2.56782	3.75746	-1.18964	1.18964	0.000189929	3.01333	3.05103	-0.0376987	0.0376987	0.875523
1431512_at	RIKEN cDNA 4933437F24 gene	4933437F24Rik	AV283813	66781	---	---	---	2.70712	3.89611	-1.18899	1.18899	2.26571e-06	2.98002	3.22349	-0.243463	0.243463	0.161324
1447798_at	RIKEN cDNA 1700123O21 gene	1700123O21Rik	AV044128	68238	Mm.434605	---	---	2.56727	3.75619	-1.18892	1.18892	3.1306e-08	2.83493	2.89234	-0.0574096	0.0574096	0.658137
1431332_a_at	telomeric repeat binding factor 1	Terf1	BG142548	21749	Mm.4306	ENSMUSG00000025925	NM_009352	3.04729	4.23585	-1.18856	1.18856	1.23042e-07	3.21417	3.38757	-0.173395	0.173395	0.225233
1457663_at	RIKEN cDNA 1700006F04 gene	1700006F04Rik	AV044095	75432	Mm.443277	---	---	2.60605	3.79444	-1.18839	1.18839	1.50868e-07	2.77267	2.97406	-0.201388	0.201388	0.166407
1450979_at	CEA-related cell adhesion molecule 14	Ceacam14	AK005390	67084	Mm.33709	ENSMUSG00000023185	NM_025957	2.50063	3.68772	-1.18709	1.18709	5.83395e-09	2.67498	2.85192	-0.176948	0.176948	0.141206
1443498_at	methylmalonic aciduria (cobalamin deficiency) type B homolog (human)	Mmab	BB082226	77697	Mm.105182	---	NM_029956	2.91599	4.1017	-1.18571	1.18571	3.81646e-05	2.80516	3.02678	-0.221618	0.221618	0.295025
1418956_at	testis-specific serine kinase 6	Tssk6	NM_032004	83984	Mm.432504	ENSMUSG00000047654	NM_032004	2.66508	3.85061	-1.18552	1.18552	0.000587453	2.75106	3.07887	-0.327815	0.327815	0.228054
1425666_at	zinc finger protein of the cerebellum 5 /// similar to OPR	LOC100045988 /// Zic5	AB042155		Mm.390761	ENSMUSG00000041703	NM_022987 /// XM_001475309	2.36256	3.54793	-1.18536	1.18536	6.59024e-05	2.40244	2.52976	-0.127316	0.127316	0.561644
1443262_at	mitochondrial ribosomal protein S14	Mrps14	BB668071	64659	Mm.29599	ENSMUSG00000058267	NM_025474	2.69551	3.88086	-1.18535	1.18535	0.00965292	2.90459	3.12663	-0.222039	0.222039	0.558847
1432516_at	RIKEN cDNA 4930447F04 gene	4930447F04Rik	AK015402	74862	---	ENSMUSG00000031182	---	2.71398	3.89929	-1.18531	1.18531	3.44738e-08	2.76149	2.93587	-0.17438	0.17438	0.18796
1453443_at	RIKEN cDNA 1110015O18 gene	1110015O18Rik	BB264817	68516	Mm.75172	---	---	2.61877	3.80282	-1.18404	1.18404	1.14406e-07	2.6794	2.90102	-0.221614	0.221614	0.122088
1441551_at	myopalladin	Mypn	BB196537	68802	Mm.259767	ENSMUSG00000020067	XM_483911 /// XM_905765	2.4951	3.67885	-1.18375	1.18375	0.00193019	2.56329	3.31747	-0.754182	0.754182	0.0200495
1422297_at	prefoldin 5	Pfdn5	NM_027044	56612	Mm.158264	---	NM_027044	3.06282	4.24598	-1.18316	1.18316	3.67264e-05	3.19942	3.39662	-0.1972	0.1972	0.347708
1432063_at	RIKEN cDNA 4833427F10 gene	4833427F10Rik	AK014779	74601	Mm.410840	---	---	3.00762	4.1906	-1.18298	1.18298	0.00909998	3.08551	3.60187	-0.516355	0.516355	0.176717
1458368_at	myosin, heavy polypeptide 4, skeletal muscle	Myh4	BG794681	17884	Mm.297382	ENSMUSG00000057003	NM_010855	2.78246	3.96503	-1.18257	1.18257	1.00698e-05	2.95004	3.43611	-0.486069	0.486069	0.0158033
1457647_x_at	RIKEN cDNA 1600023N17 gene	1600023N17Rik	BB298201	69788	Mm.381492	---	XM_001477104 /// XM_001477325	2.74121	3.92373	-1.18252	1.18252	9.77883e-08	2.80562	3.02503	-0.21941	0.21941	0.121766
1446468_at	CUB and Sushi multiple domains 1	Csmd1	BG067266	94109	Mm.436988	ENSMUSG00000060924	NM_053171	2.40236	3.58462	-1.18226	1.18226	0.00145625	2.46176	2.80649	-0.344728	0.344728	0.248427
1419698_at	chemokine (C-X-C motif) ligand 11	Cxcl11	NM_019494	56066	Mm.131723	ENSMUSG00000060183	NM_019494	2.67175	3.85336	-1.18161	1.18161	0.00331375	2.94404	3.0277	-0.0836577	0.0836577	0.796755
1457327_at	SNF2 histone linker PHD RING helicase	Shprh	BB282220	268281	Mm.133101	ENSMUSG00000039282	NM_001077707 /// NM_172937	2.56699	3.74848	-1.18148	1.18148	6.42526e-05	2.61845	3.21459	-0.596142	0.596142	0.0110584
1443294_at	Cdc2-related kinase, arginine/serine-rich	Crkrs	BB039020	69131	Mm.260516	---	NM_001109626 /// NM_001109628 /// NM_026952	3.02597	4.20616	-1.1802	1.1802	0.0085053	3.45504	3.30461	0.150434	0.150434	0.684468
1430874_at	RIKEN cDNA 9430085M18 gene	9430085M18Rik	BB103115	77361	Mm.400674	---	---	2.99269	4.17151	-1.17881	1.17881	0.00507137	3.01458	3.23012	-0.21554	0.21554	0.531124
1433361_at	RIKEN cDNA 4930527F18 gene	4930527F18Rik	AK015915	75167	---	---	---	2.55301	3.73174	-1.17873	1.17873	0.000660964	3.2327	3.42538	-0.192682	0.192682	0.476591
1428983_at	scleraxis	Scx	AW124134	20289	Mm.322821	ENSMUSG00000034161	NM_198885	2.48079	3.65915	-1.17835	1.17835	0.00128273	2.72504	2.74857	-0.023535	0.023535	0.935086
1423498_at	aldolase 1, A isoform, retrogene 2	Aldoart2	AK006425	79459	Mm.392781	ENSMUSG00000063129	NR_003959	3.46951	4.64614	-1.17663	1.17663	0.00744778	3.23411	3.75952	-0.525411	0.525411	0.155328
1453354_at	NADH dehydrogenase (ubiquinone) Fe-S protein 1	Ndufs1	AK017924	227197	Mm.392955	---	NM_145518	2.76256	3.93889	-1.17632	1.17632	0.000433381	2.76223	3.01104	-0.248811	0.248811	0.338725
1422274_at	gap junction protein, alpha 8	Gja8	NM_008123	14616	Mm.468160	ENSMUSG00000049908	NM_008123	2.63976	3.81534	-1.17558	1.17558	0.0013845	2.58406	2.97487	-0.390804	0.390804	0.187765
1429263_at	RIKEN cDNA 4933425D22 gene	4933425D22Rik	AK007161	66759	Mm.441963	---	---	2.38809	3.56366	-1.17557	1.17557	0.000162686	2.43595	2.50616	-0.0702104	0.0702104	0.764794
1440075_at	Protein inhibitor of activated STAT 4	Pias4	BB017364	59004	Mm.34428	---	NM_021501	2.6522	3.82762	-1.17541	1.17541	0.00123982	3.11996	3.5338	-0.413842	0.413842	0.159023
1434308_at	solute carrier family 43, member 2	Slc43a2	AU016853	215113	Mm.11186	ENSMUSG00000038178	NM_173388	3.23884	4.41388	-1.17505	1.17505	0.0032542	3.82838	4.15364	-0.325266	0.325266	0.318068
1458626_at	Nitric oxide synthase 1, neuronal	Nos1	AI842394	18125	Mm.44249	---	NM_008712	2.96879	4.14375	-1.17496	1.17496	0.00144941	3.30637	3.62031	-0.313944	0.313944	0.288792
1433714_at	sulfotransferase family 4A, member 1	Sult4a1	AV338618	29859	Mm.248796	ENSMUSG00000018865	NM_013873	3.22908	4.40377	-1.17469	1.17469	0.00179705	3.12567	3.34189	-0.216224	0.216224	0.472807
1444156_at	RIKEN cDNA 9230112E08 gene	9230112E08Rik	BB586516	320800	---	ENSMUSG00000070461	NM_177264	2.73305	3.90773	-1.17467	1.17467	0.000267871	2.96709	3.4523	-0.48521	0.48521	0.0579071
1437285_at	RIKEN cDNA 1110020G09 gene	1110020G09Rik	BB277742	68646	Mm.244226	---	NM_001040395 /// NM_001085410	2.57593	3.75036	-1.17444	1.17444	0.00777615	2.75003	2.92848	-0.178454	0.178454	0.623752
1417678_at	matrix metallopeptidase 24	Mmp24	AB021226	17391	Mm.389325	ENSMUSG00000027612	NM_010808	2.82237	3.99602	-1.17365	1.17365	2.26279e-05	3.75791	4.29425	-0.536342	0.536342	0.0121195
1437787_at	leucine rich repeat transmembrane neuronal 2	Lrrtm2	AI851755	107065	Mm.39900	---	NM_178005	2.55293	3.72654	-1.17361	1.17361	1.87211e-07	2.98052	2.88414	0.0963787	0.0963787	0.500909
1428305_at	proprotein convertase subtilisin/kexin type 2	Pcsk2	AK018159	18549	Mm.294493	ENSMUSG00000027419	NM_008792	2.87423	4.04784	-1.17361	1.17361	4.19385e-05	3.00264	3.24412	-0.241476	0.241476	0.253771
1447513_at	potassium voltage-gated channel, Shal-related family, member 3	Kcnd3	BE957136	56543	Mm.44530	ENSMUSG00000040896	NM_001039347 /// NM_019931	2.93648	4.10957	-1.17309	1.17309	1.86834e-07	2.86251	3.13572	-0.273206	0.273206	0.065177
1450673_at	collagen, type IX, alpha 2	Col9a2	NM_007741	12840	Mm.269384	ENSMUSG00000028626	NM_007741	2.85271	4.02559	-1.17289	1.17289	0.000815757	2.77526	3.57681	-0.80155	0.80155	0.00720909
1426439_at	DEAD (Asp-Glu-Ala-Asp) box polypeptide 3, Y-linked	Ddx3y	AA210261	26900	Mm.302938	ENSMUSG00000069045	NM_012008	2.87772	4.05048	-1.17277	1.17277	0.000225952	3.03493	3.34204	-0.307105	0.307105	0.210855
1436615_a_at	ornithine transcarbamylase	Otc	AI786408	18416	Mm.2611	ENSMUSG00000031173	NM_008769	2.84334	4.01609	-1.17275	1.17275	0.00446827	2.99062	3.48375	-0.493132	0.493132	0.150745
1435073_a_at	armadillo repeat containing 9	Armc9	BB770071	78795	Mm.379264	ENSMUSG00000062590	NM_027456 /// NM_030184	2.584	3.7567	-1.1727	1.1727	0.0073001	2.57423	2.98133	-0.407102	0.407102	0.263576
1443210_at	predicted gene, ENSMUSG00000058736	ENSMUSG00000058736	BB354985	791327	Mm.208794	---	---	2.69248	3.86472	-1.17224	1.17224	1.89125e-06	2.74167	3.08431	-0.342644	0.342644	0.0479191
1440124_at	RIKEN cDNA B230334C09 gene	B230334C09Rik	BB312387	319537	Mm.224767	---	---	2.7973	3.9692	-1.17191	1.17191	0.00101539	3.18852	3.23229	-0.0437663	0.0437663	0.875839
1448073_at	hypothetical LOC541456	LOC541456	AA175830	541456	Mm.354189	---	---	2.61338	3.78518	-1.17181	1.17181	2.27102e-07	2.8175	3.17056	-0.353055	0.353055	0.0212511
1433409_at	RIKEN cDNA C030014O09 gene	C030014O09Rik	AK021082	77463	Mm.462992	---	XM_001480201 /// XM_001480601	2.35854	3.52955	-1.17101	1.17101	0.00809387	2.37659	2.93014	-0.553556	0.553556	0.138155
1421617_at	transient receptor potential cation channel, subfamily M, member 8	Trpm8	NM_134252	171382	Mm.218753	ENSMUSG00000036251	NM_134252	2.73445	3.90537	-1.17092	1.17092	1.24936e-05	2.94193	3.11952	-0.177585	0.177585	0.352664
1425034_at	solute carrier family 17 (sodium phosphate), member 2	Slc17a2	BC018306	218103	Mm.24030	ENSMUSG00000036110	NM_144836	2.85906	4.02975	-1.17069	1.17069	0.000165134	3.06248	3.30013	-0.237652	0.237652	0.315012
1460608_at	calcium channel, voltage-dependent, N type, alpha 1B subunit	Cacna1b	AV326040	12287	Mm.4424	ENSMUSG00000004113	NM_001042528 /// NM_007579	2.59343	3.76401	-1.17059	1.17059	8.33317e-09	2.76679	2.95437	-0.187582	0.187582	0.122151
1445450_x_at	Riken cDNA A530021J07 gene	A530021J07Rik	BB701524	330578	Mm.5796	ENSMUSG00000053528	XR_035179 /// XR_035424	2.58828	3.75848	-1.1702	1.1702	1.27784e-06	2.90864	3.15505	-0.246411	0.246411	0.135472
1429211_at	RIKEN cDNA 2900078E11 gene /// cell adhesion molecule 2	2900078E11Rik /// Cadm2	AK013801		Mm.440473	ENSMUSG00000064115	NM_178721	2.58361	3.75346	-1.16985	1.16985	0.00147746	2.61102	2.85657	-0.245543	0.245543	0.403375
1431439_at	RIKEN cDNA 5830487J09 gene	5830487J09Rik	AK018062	76118	Mm.410778	---	---	2.79312	3.96274	-1.16962	1.16962	3.21313e-07	2.8848	3.15255	-0.267745	0.267745	0.0787333
1429946_at	RIKEN cDNA 2610301F02 gene	2610301F02Rik	AK011952	545428	Mm.26579	ENSMUSG00000044033	NM_001025576	2.75624	3.92564	-1.1694	1.1694	0.000210878	3.16729	3.56713	-0.39984	0.39984	0.104453
1434030_at	GTP-binding protein 10 (putative)	Gtpbp10	BG068714	207704	Mm.323984	ENSMUSG00000040464	NM_153116	3.34808	4.5173	-1.16922	1.16922	0.00922151	3.36405	3.48883	-0.124783	0.124783	0.736653
1447966_a_at	transmembrane protein 69	Tmem69	AW123020	230657	Mm.291484	ENSMUSG00000055900	NM_177670	2.89936	4.06849	-1.16913	1.16913	0.00016741	2.86698	3.12693	-0.259945	0.259945	0.272799
1430017_at	RIKEN cDNA 1600016N20 gene	1600016N20Rik	AK005476	72000	Mm.334314	ENSMUSG00000025500	NM_028050	2.53905	3.70818	-1.16913	1.16913	0.00624577	2.65994	2.72676	-0.0668235	0.0668235	0.84857
1422761_at	transducin (beta)-like 1X-linked receptor 1	Tbl1xr1	NM_030732	81004	Mm.202966	ENSMUSG00000027630	NM_030732	2.74393	3.91295	-1.16902	1.16902	0.000727724	2.98354	3.40622	-0.422684	0.422684	0.127047
1437656_at	Rho guanine nucleotide exchange factor (GEF) 4	Arhgef4	AV319307	226970	Mm.41604	---	NM_183019	2.63141	3.79935	-1.16794	1.16794	0.00416429	2.63492	2.7933	-0.158371	0.158371	0.632728
1431144_at	SRR1 domain containing	Srrd	AK012640	70118	Mm.206666	ENSMUSG00000029346	NM_027323	3.87999	5.04778	-1.16779	1.16779	0.00262836	3.71915	4.31873	-0.599583	0.599583	0.0644832
1441941_x_at	serine (or cysteine) peptidase inhibitor, clade B, member 5	Serpinb5	AV171845	20724	Mm.268618	ENSMUSG00000067006	NM_009257	2.77227	3.93936	-1.16708	1.16708	0.000138634	2.79202	3.06052	-0.268503	0.268503	0.249147
1436769_at	proteasome (prosome, macropain) subunit, alpha type 1	Psma1	AV101011	26440	Mm.121265	ENSMUSG00000030751	NM_011965	2.76505	3.932	-1.16694	1.16694	6.10061e-07	3.02716	3.16996	-0.142798	0.142798	0.354557
1460494_at	tubulin tyrosine ligase-like family, member 10	Ttll10	AK016396	330010	Mm.440232	ENSMUSG00000029074	NM_029264	2.52027	3.68699	-1.16671	1.16671	0.000497162	2.66754	2.84797	-0.180432	0.180432	0.488017
1439056_at	predicted gene, EG636791	EG636791	AV331361	636791	Mm.452784	ENSMUSG00000052076	XR_035276	2.70854	3.87507	-1.16653	1.16653	5.87179e-09	2.83993	3.09294	-0.253008	0.253008	0.0370406
1430627_at	RIKEN cDNA 5330420P17 gene	5330420P17Rik	AK019899	77101	---	---	---	3.05225	4.21839	-1.16614	1.16614	0.00451384	3.46488	4.32288	-0.858001	0.858001	0.0162931
1440794_x_at	RIKEN cDNA 1700029M03 gene	1700029M03Rik	AV205680	69476	Mm.67177	---	XM_001474414 /// XM_001480296	2.8629	4.0275	-1.16461	1.16461	2.17265e-06	2.91826	3.12797	-0.20971	0.20971	0.214464
1452275_at	similar to Zfand3 protein	LOC100048107	BG976649	100048107	---	---	XR_034253	2.57232	3.7369	-1.16457	1.16457	0.00472078	2.79023	3.13636	-0.346139	0.346139	0.307571
1422077_at	acyl-CoA thioesterase 4	Acot4	AA571017	171282	Mm.219001	ENSMUSG00000052392	NM_134247	2.91274	4.07714	-1.16439	1.16439	0.00316227	2.93419	3.27167	-0.337481	0.337481	0.294643
1449979_a_at	sparc/osteonectin, cwcv and kazal-like domains proteoglycan 3	Spock3	NM_023689	72902	Mm.334552	ENSMUSG00000054162	NM_023689	2.79523	3.95935	-1.16412	1.16412	1.88065e-06	2.71033	2.99927	-0.288942	0.288942	0.0889742
1458342_at	transmembrane protein 90a	Tmem90a	BB313069	627191	Mm.152484	ENSMUSG00000071234	NM_001033334	2.44181	3.60578	-1.16396	1.16396	0.00588029	2.56156	3.05259	-0.491036	0.491036	0.164434
1431624_a_at	RIKEN cDNA 2610206B13 gene	2610206B13Rik	AK020974	72486	Mm.291811	---	NM_026047	3.49406	4.65785	-1.16379	1.16379	0.00326173	3.22034	4.08305	-0.862713	0.862713	0.0120873
1433459_x_at	protease, serine, 2	Prss2	BI348548	22072	Mm.276926	ENSMUSG00000057163	NM_009430	2.76921	3.93287	-1.16367	1.16367	3.419e-07	2.77375	2.97132	-0.197573	0.197573	0.186955
1422722_at	RIKEN cDNA 1700001K19 gene	1700001K19Rik	NM_025488	66323	Mm.273316	ENSMUSG00000056508	XM_286464 /// XM_914575	2.62995	3.79302	-1.16307	1.16307	0.00559287	2.63713	2.81236	-0.175233	0.175233	0.61012
1449060_at	kinesin family member 2C /// similar to Kinesin-like protein KIF2C (Mitotic centromere-associated kinesin) (MCAK)	Kif2c /// LOC631653	NM_134471		Mm.247651	ENSMUSG00000028678	NM_134471 /// XM_905541	2.69658	3.85957	-1.16299	1.16299	0.000907442	2.64592	2.8196	-0.17368	0.17368	0.528884
1459012_at	RIKEN cDNA A730041O05 gene	A730041O05Rik	BB750896	320330	Mm.387180	---	---	2.96905	4.13151	-1.16246	1.16246	0.000133901	3.21332	3.13373	0.0795888	0.0795888	0.727177
1448083_at	sodium leak channel, non-selective /// similar to voltage gated channel like 1	LOC675405 /// Nalcn	BE861826		Mm.255348	ENSMUSG00000000197	NM_177393 /// XR_004776	2.8616	4.02339	-1.16178	1.16178	0.000217662	3.14395	3.3146	-0.170642	0.170642	0.475852
1429697_at	RIKEN cDNA 1700023D19 gene	1700023D19Rik	AK006268	75510	Mm.273301	ENSMUSG00000066500	XM_620490 /// XM_917226	2.73022	3.89196	-1.16174	1.16174	0.00269424	2.80302	3.05369	-0.250676	0.250676	0.423522
1438885_at	expressed sequence BB182387	BB182387	AV269187	103516	Mm.403753	---	---	2.60259	3.76375	-1.16116	1.16116	3.04856e-08	2.74404	3.06926	-0.325222	0.325222	0.0161327
1459500_at	expressed sequence C85351	C85351	C85351	97464	---	---	---	2.7696	3.92968	-1.16009	1.16009	0.00277741	2.69471	2.87812	-0.183404	0.183404	0.557749
1419160_at	golgi autoantigen, golgin subfamily a, 3	Golga3	D78270	269682	Mm.9392	ENSMUSG00000029502	NM_008146	2.54932	3.70893	-1.15961	1.15961	0.00833734	2.67772	2.93011	-0.252395	0.252395	0.488027
1418614_at	potassium inwardly-rectifying channel, subfamily J, member 1	Kcnj1	NM_019659	56379	Mm.390168	ENSMUSG00000041248	NM_019659	2.47839	3.63758	-1.15919	1.15919	0.000285671	2.3934	2.48868	-0.0952787	0.0952787	0.69613
1447997_s_at	translocase of inner mitochondrial membrane 8 homolog a2 (yeast)	Timm8a2	BG066908	223262	Mm.297637	ENSMUSG00000071229	NM_001037744	2.62075	3.77957	-1.15883	1.15883	0.00340159	2.94532	2.98383	-0.0385027	0.0385027	0.904061
1427376_a_at	mitogen-activated protein kinase kinase kinase kinase 5	Map4k5	BC002309	399510	Mm.466686	ENSMUSG00000034761	NM_024275 /// NM_201519	2.96159	4.11972	-1.15813	1.15813	0.00213307	3.25025	3.30728	-0.0570291	0.0570291	0.8499
1437522_x_at	growth hormone	Gh	BB025253	14599	Mm.343934	ENSMUSG00000020713	NM_008117	2.59954	3.75591	-1.15637	1.15637	0.00220067	2.69856	3.33436	-0.635794	0.635794	0.0445957
1457668_x_at	hypothetical protein LOC100041290 /// hypothetical protein LOC100044972	LOC100041290 /// LOC100044972	BB249696		---	---	XM_001473428 /// XM_001476109	2.71353	3.86977	-1.15624	1.15624	5.68903e-08	2.78729	2.94742	-0.160137	0.160137	0.227487
1445798_at	discs, large homolog 1 (Drosophila)	Dlg1	BB297161	13383	Mm.382	---	NM_007862	2.78595	3.94171	-1.15576	1.15576	6.82991e-06	2.87441	3.0875	-0.213091	0.213091	0.240224
1419001_at	bile acid-Coenzyme A: amino acid N-acyltransferase	Baat	NM_007519	12012	Mm.2859	ENSMUSG00000039653	NM_007519	2.92273	4.07838	-1.15566	1.15566	3.98667e-07	2.92785	3.04364	-0.115797	0.115797	0.434542
1418617_x_at	calmegin	Clgn	NM_009904	12745	Mm.358581	ENSMUSG00000002190	NM_009904	2.45362	3.60835	-1.15473	1.15473	0.000428438	2.53372	2.79412	-0.260399	0.260399	0.307895
1457173_at	Expressed sequence BB217526	BB217526	AV235415	104708	Mm.440693	---	---	3.89863	5.05263	-1.154	1.154	0.00212912	4.46399	4.54853	-0.0845445	0.0845445	0.778344
1429492_x_at	phosphatidylserine synthase 2	Ptdss2	AI596401	27388	Mm.293591	---	NM_013782	2.70753	3.86091	-1.15338	1.15338	0.0012664	2.93361	3.11464	-0.181028	0.181028	0.52348
1434636_at	homeodomain leucine zipper-encoding gene	Homez	AV298304	239099	Mm.280994	ENSMUSG00000057156	NM_183174	2.73323	3.88649	-1.15326	1.15326	2.96892e-05	2.76753	2.99947	-0.231939	0.231939	0.251495
1449612_x_at	M-phase phosphoprotein 1	Mphosph1	AI661196	240641	Mm.278471	ENSMUSG00000024795	NM_183046	2.51056	3.66378	-1.15321	1.15321	9.17877e-09	2.63776	2.95091	-0.313154	0.313154	0.0128057
1425667_at	acyl-CoA thioesterase 11	Acot11	AF416923	329910	Mm.274924	ENSMUSG00000034853	NM_025590	2.55163	3.70467	-1.15304	1.15304	0.00730293	2.57178	2.639	-0.0672128	0.0672128	0.849007
1451948_at	gene model 1409, (NCBI)	Gm1409	U48716	620017	Mm.305098	---	---	2.4636	3.61627	-1.15267	1.15267	0.0049556	2.57016	2.93204	-0.361872	0.361872	0.284914
1452609_at	RIKEN cDNA 1190005I06 gene	1190005I06Rik	BI133691	68918	Mm.466731	ENSMUSG00000043687	NM_197988	2.42066	3.57322	-1.15257	1.15257	0.000430771	2.52327	2.57509	-0.0518232	0.0518232	0.837129
1458003_at	zinc finger protein 398	Zfp398	BG070609	272347	Mm.169059	---	NM_027477 /// NM_173034	3.08429	4.23603	-1.15174	1.15174	0.00083036	2.73189	3.31561	-0.583722	0.583722	0.0392414
1429824_at	RIKEN cDNA 4930550C14 gene	4930550C14Rik	AK016083	75311	Mm.26078	ENSMUSG00000005131	NM_029247	2.44195	3.5935	-1.15155	1.15155	3.18603e-08	2.58427	2.72535	-0.141079	0.141079	0.267815
1454737_at	dual specificity phosphatase 9	Dusp9	AV295798	75590	Mm.16479	ENSMUSG00000031383	NM_029352	2.39358	3.54485	-1.15127	1.15127	2.70696e-05	2.47079	2.61531	-0.144518	0.144518	0.46684
1422421_at	defensin related cryptdin, related sequence 12	Defcr-rs12	NM_007846	13221	---	---	NM_007846	2.67227	3.82316	-1.1509	1.1509	0.00582842	2.62656	2.72604	-0.0994853	0.0994853	0.770706
1455621_at	cDNA sequence BC066107	BC066107	AV095532	240066	Mm.26636	ENSMUSG00000057254	NM_207245	2.65983	3.81061	-1.15077	1.15077	0.000238949	2.72177	2.94007	-0.218294	0.218294	0.363098
1457680_a_at	transmembrane protein 69	Tmem69	BB824992	230657	Mm.291484	ENSMUSG00000055900	NM_177670	2.89616	4.04663	-1.15047	1.15047	0.00233397	2.91096	3.14638	-0.235423	0.235423	0.439595
1452655_at	zinc finger, DHHC domain containing 2	Zdhhc2	BB224658	70546	Mm.34326	ENSMUSG00000039470	NM_178395	2.96843	4.11872	-1.15029	1.15029	0.00010664	2.799	3.01558	-0.216582	0.216582	0.332251
1455909_at	RIKEN cDNA 9530002K18 gene	9530002K18Rik	BB807669	77424	Mm.99224	ENSMUSG00000053729	XR_035343 /// XR_035394	2.88942	4.03844	-1.14903	1.14903	0.00159365	3.224	3.39971	-0.175718	0.175718	0.544589
1419586_at	retinitis pigmentosa 2 homolog (human)	Rp2h	BF168611	19889	Mm.288141	ENSMUSG00000060090	NM_133669	2.70185	3.85056	-1.14871	1.14871	0.00450399	3.12052	3.37441	-0.253883	0.253883	0.442736
1442795_x_at	RIKEN cDNA 1700016G05 gene	1700016G05Rik	AV210060	67690	Mm.52550	---	NM_026317	2.55386	3.70227	-1.14841	1.14841	0.000355018	2.87625	2.97577	-0.099514	0.099514	0.686808
1431184_a_at	RIKEN cDNA 4930503B20 gene	4930503B20Rik	AK015685	75015	Mm.444293	ENSMUSG00000048652	NM_029144	2.85864	4.00699	-1.14836	1.14836	2.8812e-05	3.12383	3.28116	-0.15733	0.15733	0.429891
1447550_at	predicted gene, EG666892	EG666892	BB545511	666892	Mm.447186	---	XM_986833	2.98443	4.1327	-1.14827	1.14827	0.000670084	3.11072	3.2561	-0.145382	0.145382	0.58107
1453960_a_at	capping protein (actin filament) muscle Z-line, beta	Capzb	AK007209	12345	Mm.2945	ENSMUSG00000028745	NM_001037761 /// NM_009798	2.35407	3.50212	-1.14805	1.14805	0.000735655	2.38725	2.41645	-0.0292069	0.0292069	0.912267
1451487_at	Rab9 effector protein with kelch motifs	Rabepk	BC019800	227746	Mm.158705	ENSMUSG00000070953	NM_145522	3.45505	4.60285	-1.1478	1.1478	0.00409579	3.52204	3.57169	-0.0496463	0.0496463	0.87829
1457783_at	RAB12, member RAS oncogene family	Rab12	BM210713	19328	Mm.248313	---	NM_024448	2.71615	3.86321	-1.14706	1.14706	0.000319139	3.24422	2.83933	0.404889	0.404889	0.106814
1450337_a_at	NIMA (never in mitosis gene a)-related expressed kinase 8	Nek8	NM_080849	140859	Mm.23788	ENSMUSG00000017405	NM_080849	2.69872	3.84507	-1.14635	1.14635	0.00636726	2.73297	3.25953	-0.526557	0.526557	0.135789
1422309_a_at	lens epithelial protein	Lenep	NM_020517	57275	Mm.458458	ENSMUSG00000078173	NM_020517	2.76615	3.91217	-1.14602	1.14602	0.000171395	2.69555	2.99826	-0.302708	0.302708	0.196042
1427669_a_at	citron	Cit	AF070066	12704	Mm.8321	ENSMUSG00000029516	NM_007708	2.41023	3.55612	-1.14589	1.14589	0.000464176	2.42163	2.52465	-0.103021	0.103021	0.683706
1441458_at	RAS p21 protein activator 4	Rasa4	AV243180	54153	Mm.290655	---	NM_001039103 /// NM_133914	2.86238	4.00777	-1.14538	1.14538	0.000349364	3.12485	3.65542	-0.530565	0.530565	0.0396246
1437818_at	RIKEN cDNA 9430016H08 gene	9430016H08Rik	AV228487	68115	Mm.275428	ENSMUSG00000025971	NM_001081181 /// XM_001478981 /// XM_907464	2.83556	3.98076	-1.1452	1.1452	0.00297713	2.73765	2.865	-0.127351	0.127351	0.682108
1453727_at	ESF1, nucleolar pre-rRNA processing protein, homolog (S. cerevisiae)	Esf1	BB612598	66580	Mm.21228	ENSMUSG00000045624	NM_001081090	2.60049	3.7455	-1.14502	1.14502	1.46096e-08	2.61547	2.87088	-0.255415	0.255415	0.0413546
1442878_at	peroxiredoxin 6	Prdx6	AW319648	11758	Mm.186185	---	NM_007453	2.59629	3.74128	-1.14498	1.14498	7.8378e-05	2.68291	3.39943	-0.71652	0.71652	0.00267309
1416626_at	phospholipase A2, group IB, pancreas	Pla2g1b	NM_011107	18778	Mm.20190	ENSMUSG00000029522	NM_011107	2.18716	3.33194	-1.14478	1.14478	3.61942e-07	2.26057	2.60483	-0.344258	0.344258	0.0250929
1441187_at	RIKEN cDNA E330037M01 gene	E330037M01Rik	BB070287	319775	Mm.319186	---	---	2.92162	4.06593	-1.14431	1.14431	0.000119351	3.87068	4.05956	-0.188872	0.188872	0.39875
1429138_at	neuronal PAS domain protein 3	Npas3	BB391772	27386	Mm.247044	---	NM_013780 /// XM_001477854 /// XM_001477871	2.58242	3.72671	-1.14429	1.14429	0.00892056	2.76162	3.02855	-0.266931	0.266931	0.462259
1440782_at	src family associated phosphoprotein 1	Skap1	BB238897	78473	Mm.440609	---	NM_001033186	2.62769	3.77193	-1.14424	1.14424	4.92983e-07	2.74462	2.99851	-0.253888	0.253888	0.0960616
1433823_at	protein tyrosine phosphatase domain containing 1	Ptpdc1	AV254040	218232	Mm.315089	ENSMUSG00000038042	NM_207232	2.5849	3.72911	-1.14421	1.14421	5.84758e-07	2.96673	3.00288	-0.0361459	0.0361459	0.808865
1450404_at	solute carrier family 23 (nucleobase transporters), member 1	Slc23a1	AA276202	20522	Mm.22702	ENSMUSG00000024354	NM_011397	2.51743	3.66137	-1.14395	1.14395	1.02985e-05	2.65332	3.01359	-0.360272	0.360272	0.0579388
1417605_s_at	calcium/calmodulin-dependent protein kinase I	Camk1	NM_133926	52163	Mm.277373	ENSMUSG00000030272	NM_133926	3.35872	4.50256	-1.14384	1.14384	0.0017575	3.5347	3.33894	0.195763	0.195763	0.503001
1440762_at	synapsin II	Syn2	AI606043	20965	Mm.441431	---	NM_001111015 /// NM_013681	2.91388	4.05772	-1.14383	1.14383	0.00742467	2.79993	3.0351	-0.235177	0.235177	0.504946
1433404_at	RIKEN cDNA 4930423O20 gene	4930423O20Rik	AK015192	73946	Mm.427302	---	---	2.80755	3.95096	-1.14341	1.14341	0.00615332	3.56946	3.73092	-0.161463	0.161463	0.63712
1446186_at	ubiquitin specific peptidase 15	Usp15	BB317801	14479	---	---	NM_027604	2.58491	3.72741	-1.1425	1.1425	0.000259787	2.82582	2.99923	-0.173403	0.173403	0.468736
1429834_a_at	RIKEN cDNA 1110014N23 gene	1110014N23Rik	AK014229	68505	Mm.227361	ENSMUSG00000024797	NM_001081041	2.62162	3.76411	-1.14249	1.14249	0.00170255	2.98488	2.91196	0.0729186	0.0729186	0.801177
1455421_x_at	RIKEN cDNA 6330503C03 gene	6330503C03Rik	AW490145	76156	Mm.234314	ENSMUSG00000029861	NM_001113327 /// NM_029528	2.49179	3.6338	-1.14201	1.14201	2.44514e-08	2.75033	2.9146	-0.164276	0.164276	0.188892
1426142_a_at	triadin	Trdn	AF223417	76757	Mm.338508	ENSMUSG00000019787	XM_483890 /// XM_906658	2.94417	4.08598	-1.14181	1.14181	0.00676647	3.01744	3.27499	-0.257548	0.257548	0.458989
1449381_a_at	protein kinase C and casein kinase substrate in neurons 1	Pacsin1	BI731319	23969	Mm.4926	ENSMUSG00000040276	NM_011861 /// NM_178365	2.35913	3.50066	-1.14152	1.14152	0.00266676	2.43573	2.46546	-0.0297261	0.0297261	0.922393
1452528_a_at	NK2 transcription factor related, locus 3 (Drosophila)	Nkx2-3	Y11117	18089	Mm.56994	ENSMUSG00000044220	NM_008699	2.51487	3.65584	-1.14097	1.14097	0.0056974	2.90336	3.06176	-0.158402	0.158402	0.639171
1453341_a_at	transmembrane protein 202	Tmem202	AK008510	73893	Mm.216135	ENSMUSG00000049526	NM_178388	2.47745	3.6183	-1.14084	1.14084	0.000837837	2.7873	3.23281	-0.445518	0.445518	0.105637
1422415_at	angiogenin, ribonuclease A family, member 2	Ang2	NM_007449	11731	Mm.377077	ENSMUSG00000047894	NM_007449	2.78626	3.92707	-1.14081	1.14081	0.000362168	2.91227	3.21686	-0.304591	0.304591	0.222141
1445296_at	DNA segment, Chr 7, ERATO Doi 715, expressed	D7Ertd715e	BB077252	52480	Mm.133704	---	---	2.50556	3.64627	-1.14071	1.14071	3.23385e-08	2.68283	2.88621	-0.203379	0.203379	0.112523
1425775_at	hypothetical protein LOC100044276	LOC100044276	BC019219	100044276	---	---	XM_001471754	2.71422	3.85445	-1.14023	1.14023	1.34167e-06	2.91604	2.96604	-0.0500014	0.0500014	0.750731
1447857_at	ecto-NOX disulfide-thiol exchanger 1	Enox1	AV343258	239188	Mm.441158	ENSMUSG00000022012	NM_172813	2.31263	3.45283	-1.1402	1.1402	0.00182948	2.49966	2.64324	-0.143583	0.143583	0.622942
1447551_x_at	latrophilin 3	Lphn3	BB274232	319387	Mm.461016	---	NM_198702	2.44434	3.58452	-1.14018	1.14018	0.00955558	2.55807	2.75512	-0.197043	0.197043	0.588882
1428034_a_at	tumor necrosis factor receptor superfamily, member 9	Tnfrsf9	BC028507	21942	Mm.244187	ENSMUSG00000028965	NM_001077508 /// NM_001077509 /// NM_011612	2.39872	3.53843	-1.13971	1.13971	0.00664527	2.39267	2.56179	-0.169121	0.169121	0.624006
1425754_a_at	butyrophilin, subfamily 1, member A1	Btn1a1	BC009817	12231	Mm.1420	ENSMUSG00000000706	NM_013483	2.73116	3.8707	-1.13954	1.13954	1.65569e-06	2.91626	2.98368	-0.0674204	0.0674204	0.672898
1446399_at	cadherin 10	Cdh10	BB522094	320873	Mm.446240	---	NM_009865	2.55008	3.68919	-1.13911	1.13911	0.00325249	2.70848	2.87794	-0.169468	0.169468	0.588466
1455948_x_at	matrilin 3	Matn3	AV009181	17182	Mm.42226	ENSMUSG00000020583	NM_010770	2.74276	3.88132	-1.13856	1.13856	8.96005e-05	2.96062	3.16676	-0.206138	0.206138	0.34365
1450956_at	stearoyl-coenzyme A desaturase 3 /// similar to fatty acid desaturase	LOC100048724 /// Scd3	BE133651		Mm.440852	ENSMUSG00000025202	NM_024450 /// XM_001481056	2.35147	3.48991	-1.13845	1.13845	0.00806952	2.60778	2.5424	0.0653817	0.0653817	0.853365
1435747_at	fibroblast growth factor 14	Fgf14	AV141013	14169	Mm.439768	ENSMUSG00000025551	NM_010201 /// NM_207667	2.6847	3.82303	-1.13832	1.13832	6.59031e-08	2.89877	3.00623	-0.107467	0.107467	0.410593
1452411_at	leucine rich repeat containing 1	Lrrc1	BG966295	214345	Mm.28534	ENSMUSG00000032352	NM_172528	2.92629	4.0639	-1.13761	1.13761	1.63232e-05	3.22246	3.17114	0.0513212	0.0513212	0.784535
1438440_at	ribonuclease III, nuclear /// similar to ribonuclease III, nuclear	LOC100045148 /// Rnasen	BE951982		Mm.293142	ENSMUSG00000022191	NM_026799 /// XM_001473756	2.59691	3.73439	-1.13748	1.13748	0.000962207	2.69156	3.09789	-0.406331	0.406331	0.142539
1427517_at	biregional cell adhesion molecule-related/down-regulated by oncogenes (Cdon) binding protein	Boc	AF388037	117606	Mm.41561	---	NM_172506	2.39665	3.53343	-1.13678	1.13678	0.00210799	2.47423	2.5753	-0.101076	0.101076	0.732444
1460627_at	thrombospondin, type I, domain containing 7B	Thsd7b	AV270900	210417	Mm.380518	ENSMUSG00000042581	NM_172485	3.23468	4.37143	-1.13674	1.13674	0.000647964	3.14893	3.38499	-0.236058	0.236058	0.366601
1457365_at	Predicted gene, EG628262	EG628262	BB491094	628262	Mm.466793	---	XM_900516	2.65823	3.79493	-1.1367	1.1367	0.000122844	2.76351	3.05689	-0.293377	0.293377	0.193191
1445195_at	expressed sequence C77631	C77631	C77631	97357	---	---	---	2.504	3.64013	-1.13613	1.13613	0.00316316	2.65386	2.88372	-0.229861	0.229861	0.461558
1448044_a_at	predicted gene, ENSMUSG00000074284	ENSMUSG00000074284	AI551151	100038566	Mm.361900	ENSMUSG00000074284	---	2.42234	3.55738	-1.13504	1.13504	3.8184e-05	2.44237	2.61779	-0.175415	0.175415	0.384704
1441394_at	expressed sequence C76554	C76554	BG065701	96951	---	---	---	2.68794	3.82295	-1.13501	1.13501	2.91449e-06	2.83309	3.55581	-0.722717	0.722717	0.00021142
1432253_at	RIKEN cDNA 4921523P09 gene	4921523P09Rik	AK014953	70926	Mm.427289	---	---	2.57515	3.71007	-1.13492	1.13492	0.000705206	2.7491	3.05796	-0.308854	0.308854	0.243852
1455408_at	phospholipase A2, group IVF	Pla2g4f	BB006656	271844	Mm.24880	ENSMUSG00000046971	NM_001024145	3.1383	4.27274	-1.13445	1.13445	7.32093e-06	3.27919	3.53395	-0.25476	0.25476	0.157664
1430524_at	RIKEN cDNA 1700020N15 gene /// predicted gene, EG627927	1700020N15Rik /// EG627927	AK006180		Mm.391264	ENSMUSG00000056815 /// ENSMUSG00000059690	NM_001098842 /// XM_001473869 /// XM_110770 /// XM_974890	3.08773	4.22182	-1.13408	1.13408	9.8078e-08	2.90245	3.16521	-0.26276	0.26276	0.0569134
1451451_at	grancalcin	Gca	BC021450	227960	Mm.219877	ENSMUSG00000026893	NM_145523	2.68216	3.81607	-1.13392	1.13392	0.000912261	2.78377	3.09223	-0.308456	0.308456	0.256564
1449006_at	galactosidase, alpha	Gla	NM_013463	11605	Mm.1114	ENSMUSG00000031266	NM_013463	2.73981	3.8734	-1.13358	1.13358	0.00422303	3.17202	3.23862	-0.0665986	0.0665986	0.83592
1436670_x_at	RIKEN cDNA 1700019G17 gene	1700019G17Rik	BM214338	75541	Mm.24454	ENSMUSG00000068299	NM_029331	2.48073	3.61425	-1.13352	1.13352	0.000107632	2.68873	2.72701	-0.0382761	0.0382761	0.860612
1441550_at	RIKEN cDNA 9330184L24 gene	9330184L24Rik	BB083737	402729	Mm.119051	---	---	2.61209	3.74546	-1.13337	1.13337	1.05391e-07	2.87241	3.08869	-0.216281	0.216281	0.113609
1454911_at	predicted gene, EG382106	EG382106	BG070187	382106	Mm.441401	ENSMUSG00000062275	NM_001013776	2.75279	3.88559	-1.13281	1.13281	0.00252467	2.69879	2.87167	-0.172884	0.172884	0.566847
1425981_a_at	retinoblastoma-like 2 /// similar to retinoblastoma-like 2	LOC635075 /// Rbl2	U47333		Mm.235580	ENSMUSG00000031666	NM_011250 /// XM_910009	3.36243	4.495	-1.13257	1.13257	0.000826475	3.59489	3.87805	-0.28316	0.28316	0.291
1458488_at	doublecortin-like kinase 2	Dclk2	BB391050	70762	Mm.44490	---	NM_027539	3.01331	4.14587	-1.13256	1.13256	7.45734e-06	3.02849	3.27268	-0.244195	0.244195	0.174697
1453418_at	collagen, type XXIV, alpha 1	Col24a1	AK017266	71355	Mm.235570	ENSMUSG00000028197	NM_027770	2.5829	3.71545	-1.13255	1.13255	1.98411e-08	2.63298	2.88718	-0.254204	0.254204	0.0435426
1429143_at	tektin 3	Tekt3	AK016718	71062	Mm.23534	ENSMUSG00000042189	NM_027660	2.56113	3.69293	-1.1318	1.1318	0.000417149	2.48092	2.63475	-0.153822	0.153822	0.534691
1415774_at	elongation protein 2 homolog (S. cerevisiae)	Elp2	NM_021448	58523	Mm.25298	ENSMUSG00000024271	NM_021448	2.94606	4.07742	-1.13136	1.13136	0.000812589	3.32364	3.98754	-0.663898	0.663898	0.0184954
1457981_x_at	GINS complex subunit 1 (Psf1 homolog)	Gins1	AV350371	69270	Mm.271603	ENSMUSG00000027454	XM_130416 /// XM_918384	2.92236	4.05306	-1.1307	1.1307	0.000394774	3.04163	3.12886	-0.087228	0.087228	0.722291
1424943_at	hypothetical protein LOC100044218	LOC100044218	BC013476	100044218	---	---	XM_001471913	2.5787	3.70924	-1.13054	1.13054	0.00328627	2.96706	3.5685	-0.601441	0.601441	0.0626665
1457361_at	zinc finger protein 804A	Zfp804a	BB628626	241514	Mm.119383	ENSMUSG00000070866	NM_175513	2.60371	3.73391	-1.1302	1.1302	5.4058e-05	2.75041	3.13238	-0.381964	0.381964	0.0726744
1457046_s_at	expressed sequence C77370	C77370	BB545241	245555	Mm.381907	ENSMUSG00000046449	NM_001077354	3.25675	4.38415	-1.1274	1.1274	8.04831e-05	3.29212	3.43868	-0.146555	0.146555	0.490465
1450384_at	beta-site APP cleaving enzyme 1	Bace1	AF200346	23821	Mm.24044	ENSMUSG00000032086	NM_011792	2.49732	3.62403	-1.12671	1.12671	0.00706688	2.4919	2.52731	-0.0354137	0.0354137	0.917819
1440247_at	PHD finger protein 14	Phf14	BB036856	75725	Mm.212411	---	NM_029404	2.71006	3.8367	-1.12664	1.12664	1.22834e-05	2.74949	2.90335	-0.15386	0.15386	0.401169
1433371_at	RIKEN cDNA 5430427N15 gene	5430427N15Rik	AK015547	319220	Mm.73723	---	---	2.85567	3.98202	-1.12635	1.12635	0.000216919	2.96847	3.15699	-0.188514	0.188514	0.417203
1428111_at	solute carrier family 38, member 4	Slc38a4	AK003626	69354	Mm.250980	ENSMUSG00000022464	NM_027052	2.56466	3.69066	-1.126	1.126	0.000327019	2.70554	3.00391	-0.298367	0.298367	0.221112
1430894_at	RIKEN cDNA 5530401N12 gene	5530401N12Rik	AK017439	71377	Mm.465390	---	---	2.4916	3.6172	-1.1256	1.1256	0.00293544	2.71309	2.85423	-0.141142	0.141142	0.643779
1429547_at	RIKEN cDNA 4930578I06 gene	4930578I06Rik	AK005778	67750	Mm.33864	ENSMUSG00000021961	NM_026359	2.69252	3.81795	-1.12543	1.12543	1.65065e-06	2.77449	3.0446	-0.270107	0.270107	0.096538
1450175_a_at	cathepsin M	Ctsm	NM_022326	64139	Mm.388945	ENSMUSG00000074871	NM_022326	2.7371	3.86242	-1.12532	1.12532	0.0026509	2.69548	3.05106	-0.355579	0.355579	0.244189
1436872_at	transforming, acidic coiled-coil containing protein 3	Tacc3	BB787809	21335	Mm.379024	ENSMUSG00000037313	NM_001040435	2.80747	3.93266	-1.12518	1.12518	0.00348284	2.93912	3.51707	-0.577951	0.577951	0.073522
1453614_a_at	nuclear factor, erythroid derived 2, like 3	Nfe2l3	AK017278	18025	Mm.42138	ENSMUSG00000029832	NM_010903	3.37832	4.50339	-1.12507	1.12507	0.00224634	3.20197	3.83133	-0.629369	0.629369	0.0417784
1443723_at	transient receptor potential cation channel, subfamily M, member 3	Trpm3	BE995087	226025	Mm.440339	---	NM_001035239 /// NM_001035240 /// NM_001035241 /// NM_001035242 /// NM_001035243 /// NM_001035244 /// NM_001035245 /// NM_001035246 /// NM_177341	2.62441	3.74893	-1.12452	1.12452	1.6212e-07	2.79904	3.00318	-0.204139	0.204139	0.141163
1429316_at	RasGEF domain family, member 1A	Rasgef1a	AK018120	70727	Mm.87660	ENSMUSG00000030134	XM_001479962 /// XM_986257	2.59951	3.7236	-1.12409	1.12409	5.00996e-05	2.68129	3.11918	-0.437888	0.437888	0.039687
1420786_a_at	RNA binding motif protein, Y chromosome, family 1, member A1 /// similar to Rbm /// similar to RNA-binding protein	LOC100041505 /// LOC100042849 /// LOC100042874 /// LOC100042881 /// Rbmy1a1	NM_011253		Mm.457997	ENSMUSG00000069031 /// ENSMUSG00000071960	NM_011253 /// XM_001475789 /// XM_001475806 /// XM_001478293 /// XM_001478307 /// XM_001478333 /// XM_001478346 /// XM_001478356 /// XM_001478368	2.79301	3.91681	-1.1238	1.1238	0.000569458	2.86884	3.22576	-0.356923	0.356923	0.167126
1443523_at	RIKEN cDNA 1700010C24 gene	1700010C24Rik	BE986005	70363	---	ENSMUSG00000036800	NM_027401	2.78951	3.91327	-1.12376	1.12376	0.00427411	2.70886	2.92998	-0.221118	0.221118	0.490766
1432365_a_at	RIKEN cDNA 4930556L07 gene	4930556L07Rik	AK016389	75283	Mm.195735	---	NM_029235	2.47819	3.60121	-1.12301	1.12301	0.0032244	2.48682	2.7143	-0.22748	0.22748	0.462109
1422247_a_at	ubiquitously transcribed tetratricopeptide repeat gene, Y chromosome	Uty	NM_009484	22290	Mm.20477	ENSMUSG00000068457	NM_009484	2.8068	3.92977	-1.12297	1.12297	0.00106759	2.66315	3.0027	-0.339546	0.339546	0.216368
1459738_x_at	Galactosidase, alpha	Gla	BB828723	11605	Mm.1114	---	NM_013463	2.80309	3.92397	-1.12088	1.12088	0.000142818	2.82934	3.14801	-0.318668	0.318668	0.158711
1430855_at	collagen, type XX, alpha 1	Col20a1	AK006759	73368	Mm.345095	ENSMUSG00000016356	XM_001473208 /// XM_914804	3.80818	4.92885	-1.12067	1.12067	0.00238385	3.95941	4.35274	-0.393334	0.393334	0.191811
1441961_at	microtubule-associated protein 9	Mtap9	BB698742	213582	Mm.271269	ENSMUSG00000033900	NM_001081230	2.62334	3.74379	-1.12045	1.12045	6.19733e-08	2.76653	2.96767	-0.201137	0.201137	0.123656
1428595_at	solute carrier family 6 (neurotransmitter transporter), member 19	Slc6a19	AK014544	74338	Mm.271635	ENSMUSG00000021565	NM_028878	2.82398	3.94347	-1.1195	1.1195	6.04545e-07	2.82781	3.07737	-0.249564	0.249564	0.0987515
1429312_s_at	receptor tyrosine kinase-like orphan receptor 1	Ror1	AK012979	26563	Mm.57252	ENSMUSG00000035305	NM_013845	2.55683	3.67632	-1.11949	1.11949	0.00137807	2.65342	2.97267	-0.319251	0.319251	0.255768
1440504_at	coiled-coil domain containing 39	Ccdc39	BB397002	51938	Mm.465442	---	NM_026222	2.44264	3.56203	-1.11939	1.11939	2.7656e-05	2.52363	2.62213	-0.0984992	0.0984992	0.609504
1418138_at	sulfotransferase family 1D, member 1	Sult1d1	NM_016771	53315	Mm.6824	ENSMUSG00000029273	NM_016771	2.65633	3.77557	-1.11924	1.11924	0.00603487	2.66162	2.76017	-0.0985564	0.0985564	0.767663
1443968_at	adenosine deaminase, RNA-specific, B1	Adarb1	BI202667	110532	Mm.276815	---	NM_001024837 /// NM_001024838 /// NM_001024839 /// NM_001024840 /// NM_130895 /// NR_004429	2.37347	3.49269	-1.11922	1.11922	0.0040104	2.54995	2.80324	-0.253286	0.253286	0.425006
1443844_at	RIKEN cDNA 1700123J19 gene	1700123J19Rik	AV269723	73614	Mm.50505	ENSMUSG00000050197	XM_356401 /// XM_976021	2.80322	3.92224	-1.11903	1.11903	3.5131e-06	2.87436	3.07727	-0.202912	0.202912	0.226249
1457418_at	hypothetical protein LOC100042819 /// hypothetical protein LOC100047072	LOC100042819 /// LOC100047072	L26640		---	---	XM_001474868 /// XM_001479326	2.49635	3.61467	-1.11832	1.11832	0.000908314	2.86508	3.04094	-0.175861	0.175861	0.50753
1430364_at	activating transcription factor 7 interacting protein 2	Atf7ip2	AI429259	75329	Mm.108729	ENSMUSG00000039200	XM_148109 /// XM_489510	2.68442	3.80195	-1.11753	1.11753	4.39496e-06	2.84643	3.2427	-0.396272	0.396272	0.0254986
1453397_at	RIKEN cDNA 9130016M20 gene	9130016M20Rik	AK018631	71620	Mm.5307	---	---	2.77921	3.89652	-1.11732	1.11732	2.09807e-07	2.93677	3.1494	-0.212635	0.212635	0.129618
1425313_at	calcium response factor	Carf	AF454947	241066	Mm.370325	ENSMUSG00000026017	NM_139150	2.6002	3.71746	-1.11726	1.11726	5.81647e-05	2.7945	3.14319	-0.348688	0.348688	0.0975638
1425167_a_at	guanine nucleotide binding protein (G protein), gamma transducing activity polypeptide 1	Gngt1	BC023064	14699	Mm.95398	ENSMUSG00000029663	NM_010314	2.81826	3.93539	-1.11713	1.11713	0.000997364	3.21164	3.44685	-0.235205	0.235205	0.381568
1456811_at	CXXC finger 4	Cxxc4	AV307265	319478	Mm.442744	---	NM_001004367	3.08941	4.2065	-1.11709	1.11709	0.000370231	3.11853	3.9043	-0.785774	0.785774	0.00323882
1445046_at	DNA segment, Chr 8, ERATO Doi 317, expressed	D8Ertd317e	BG066817	52116	---	---	---	2.55912	3.67607	-1.11694	1.11694	0.00340316	2.75299	2.99492	-0.241931	0.241931	0.435206
1451518_at	zinc finger protein 709	Zfp709	BC021921	236193	Mm.290790	ENSMUSG00000056019	NM_145624	2.84248	3.95861	-1.11613	1.11613	1.25909e-05	3.09023	3.21919	-0.128964	0.128964	0.4773
1440112_at	leucine rich repeat transmembrane neuronal 3	Lrrtm3	BB132359	216028	Mm.431318	---	NM_178678	2.81051	3.9265	-1.11599	1.11599	0.000186783	3.1817	3.00344	0.178265	0.178265	0.432215
1443365_at	5 hydroxytryptamine (serotonin) receptor 4	Htr4	BB431008	15562	Mm.20440	ENSMUSG00000026322	NM_008313	2.8726	3.98753	-1.11493	1.11493	0.000244269	2.78664	2.98522	-0.198581	0.198581	0.393565
1436998_at	ankyrin repeat domain 43	Ankrd43	BB428991	237761	Mm.145208	ENSMUSG00000044352	NM_183173	2.6915	3.80611	-1.11461	1.11461	1.36304e-06	2.7683	3.08021	-0.311901	0.311901	0.0524139
1457990_at	ankyrin repeat and sterile alpha motif domain containing 1B	Anks1b	BB080832	77531	Mm.440605	---	XM_001003400 /// XM_917405	2.66049	3.7747	-1.11421	1.11421	0.000236284	2.82636	3.05326	-0.226901	0.226901	0.329088
1437054_x_at	protamine 1	Prm1	AV209063	19118	Mm.42733	ENSMUSG00000022501	NM_013637	2.57004	3.68399	-1.11395	1.11395	1.64181e-06	2.76519	2.88748	-0.122284	0.122284	0.435477
1445950_at	cDNA sequence, C87926	C87926	BG067908	140762	Mm.442028	---	---	4.32982	5.44307	-1.11326	1.11326	0.00318063	4.35585	4.6306	-0.274752	0.274752	0.370877
1443272_at	neighbor of Punc E11	Nope	BB550296	56741	Mm.209041	---	NM_020043	3.01065	4.12389	-1.11324	1.11324	0.00040177	3.33824	3.46544	-0.127203	0.127203	0.599872
1445921_at	DNA segment, Chr 2, ERATO Doi 397, expressed	D2Ertd397e	BG067105	51887	---	---	---	2.73824	3.8509	-1.11266	1.11266	3.32329e-08	2.80141	2.88376	-0.0823441	0.0823441	0.500468
1444684_at	RIKEN cDNA 8030475D13 gene	8030475D13Rik	BB170670	319587	Mm.465805	---	---	2.60379	3.71644	-1.11265	1.11265	7.62007e-07	2.75309	2.90567	-0.152585	0.152585	0.307575
1420504_at	solute carrier family 6 (neurotransmitter transporter), member 14	Slc6a14	AF320226	56774	Mm.253984	---	NM_020049	2.73684	3.84946	-1.11262	1.11262	2.33845e-07	2.77599	2.99047	-0.214487	0.214487	0.127419
1445660_at	RIKEN cDNA 2700094F01 gene	2700094F01Rik	BB487209	72649	Mm.45418	---	NM_178625	2.82217	3.93421	-1.11204	1.11204	5.00261e-05	3.15021	3.34568	-0.195475	0.195475	0.334448
1437263_at	RIKEN cDNA A730089K16 gene	A730089K16Rik	BB138441	320411	Mm.273833	---	XR_035181 /// XR_035383	2.55218	3.66381	-1.11162	1.11162	0.00779469	2.6924	3.28389	-0.591488	0.591488	0.0955391
1435307_at	ankyrin repeat domain 34B	Ankrd34b	AW489260	218440	Mm.213623	---	NM_175455	2.51382	3.62528	-1.11146	1.11146	9.83283e-07	2.55441	2.68768	-0.133272	0.133272	0.378879
1427987_at	scaffold attachment factor B2	Safb2	BM239918	224902	Mm.214973	ENSMUSG00000042625	NM_001029979	3.29077	4.40218	-1.11141	1.11141	0.0012771	4.14716	3.90511	0.242052	0.242052	0.378504
1425564_at	RE1-silencing transcription factor	Rest	BI153474	19712	Mm.28840	ENSMUSG00000029249	NM_011263	2.46317	3.57456	-1.11139	1.11139	9.61036e-05	2.44564	2.85941	-0.413763	0.413763	0.06057
1442528_at	exportin 4	Xpo4	BB425301	57258	Mm.202747	---	NM_020506	2.62919	3.7405	-1.11131	1.11131	1.95542e-06	2.88449	2.98734	-0.10285	0.10285	0.514999
1421774_at	ventral anterior homeobox containing gene 1	Vax1	NM_009501	22326	Mm.23801	ENSMUSG00000006270	NM_009501	2.47131	3.58224	-1.11094	1.11094	0.00108743	2.44078	2.59982	-0.159048	0.159048	0.553689
1417728_at	methyl-CpG binding domain protein 3	Mbd3	NM_013595	17192	Mm.7142	ENSMUSG00000035478	NM_013595	2.4856	3.59629	-1.11069	1.11069	0.000584887	2.61653	2.68696	-0.0704279	0.0704279	0.778712
1444023_at	ankyrin 2, brain	Ank2	BB823066	109676	Mm.220242	---	NM_001034168 /// NM_178655	2.59417	3.70431	-1.11014	1.11014	2.01644e-05	2.76264	2.98841	-0.225779	0.225779	0.232557
1422395_at	vomeronasal 1 receptor, C8 /// vomeronasal 1 receptor, C22	V1rc22 /// V1rc8	NM_053239		Mm.389764	ENSMUSG00000057144 /// ENSMUSG00000060687	NM_053238 /// NM_134177	2.61457	3.72424	-1.10967	1.10967	1.11487e-06	2.87274	3.09612	-0.223377	0.223377	0.149095
1425314_at	G protein-coupled receptor 98	Gpr98	AF435926	110789	Mm.288694	ENSMUSG00000069170	NM_054053	2.77806	3.8876	-1.10954	1.10954	0.00327006	2.75158	2.89516	-0.143579	0.143579	0.637863
1437204_a_at	transcription factor 25 (basic helix-loop-helix)	Tcf25	BE988778	66855	Mm.178818	ENSMUSG00000001472	NM_001037877 /// NM_001037878 /// NM_025804	2.86778	3.97706	-1.10928	1.10928	0.000129246	3.50191	3.55355	-0.0516377	0.0516377	0.811777
1416449_x_at	syntaxin binding protein 2	Stxbp2	BC008102	20911	Mm.7247	ENSMUSG00000004626	NM_011503	2.91341	4.02227	-1.10886	1.10886	0.0012628	3.58861	3.51528	0.0733358	0.0733358	0.787189
1438083_at	Hedgehog-interacting protein	Hhip	BB773386	15245	Mm.254493	ENSMUSG00000064325	NM_020259	2.51847	3.62732	-1.10884	1.10884	3.91331e-09	2.74272	2.96194	-0.219219	0.219219	0.0503478
1453478_at	POU domain, class 3, transcription factor 2	Pou3f2	AK020487	18992	Mm.129387	---	NM_008899	2.63057	3.73895	-1.10838	1.10838	0.000269175	3.17538	2.91309	0.262286	0.262286	0.264229
1457066_at	ATP-binding cassette, sub-family C (CFTR/MRP), member 8	Abcc8	BF466569	20927	Mm.259076	ENSMUSG00000040136	NM_011510	2.58346	3.6912	-1.10774	1.10774	0.00141394	2.63335	2.69006	-0.0567149	0.0567149	0.836465
1449123_at	inter-alpha trypsin inhibitor, heavy chain 3	Itih3	NM_008407	16426	Mm.4517	ENSMUSG00000006522	NM_008407	2.49396	3.60105	-1.10709	1.10709	0.00543241	2.5016	2.57167	-0.0700682	0.0700682	0.8293
1417485_at	integrin binding sialoprotein /// similar to Integrin binding sialoprotein	Ibsp /// LOC100046052	L20232		Mm.4987	ENSMUSG00000029306	NM_008318 /// XM_001475269	2.68706	3.79408	-1.10703	1.10703	0.00303474	2.75976	3.41673	-0.656969	0.656969	0.0378336
1428990_at	RIKEN cDNA 2310047K21 gene	2310047K21Rik	BE946575	71928	Mm.285871	---	XM_001479258 /// XM_001479929	2.86206	3.96892	-1.10686	1.10686	4.85972e-05	2.7115	2.8455	-0.133998	0.133998	0.502809
1450287_at	neuronal PAS domain protein 3	Npas3	BE288934	27386	Mm.247044	---	NM_013780 /// XM_001477854 /// XM_001477871	2.84994	3.95591	-1.10597	1.10597	0.000724687	2.92161	3.18733	-0.265724	0.265724	0.303212
1423950_at	potassium voltage-gated channel, shaker-related subfamily, beta member 3	Kcnab3	BC017518	16499	Mm.232472	ENSMUSG00000018470	NM_010599	3.02884	4.1345	-1.10567	1.10567	7.62612e-06	3.13704	3.48558	-0.348535	0.348535	0.0527642
1418656_at	LSM5 homolog, U6 small nuclear RNA associated (S. cerevisiae) /// predicted gene, EG665903 /// similar to Lsm5 protein /// similar to LSM5 homolog, U6 small nuclear RNA associated	EG665903 /// LOC100044729 /// LOC100046579 /// Lsm5	NM_025520		Mm.25642	ENSMUSG00000060087	NM_025520 /// XM_001472270 /// XR_001800 /// XR_032058 /// XR_033272	3.38232	4.48781	-1.10549	1.10549	0.00636777	3.49727	3.75308	-0.255813	0.255813	0.443672
1432491_at	protocadherin 8	Pcdh8	AK006960	18530	Mm.390715	ENSMUSG00000023482	NM_001042726 /// NM_021543	2.52118	3.62555	-1.10437	1.10437	0.00191734	2.54532	2.66341	-0.118091	0.118091	0.677747
1436653_at	Tctex1 domain containing 4	Tctex1d4	BQ174414	242646	Mm.358914	ENSMUSG00000047671	NM_175030	2.37421	3.47856	-1.10435	1.10435	0.000425965	2.3399	2.66714	-0.327235	0.327235	0.183774
1453751_at	DEAH (Asp-Glu-Ala-His) box polypeptide 38	Dhx38	AK017828	64340	Mm.23705	ENSMUSG00000037993	NM_178380	2.61857	3.72285	-1.10428	1.10428	2.34012e-05	2.75007	2.87912	-0.129051	0.129051	0.492923
1430471_at	hypothetical protein LOC100041960 /// similar to Jmy-pending protein	LOC100041960 /// LOC100048116	BB542799		Mm.462335	ENSMUSG00000070569	XM_001477272 /// XM_001479554	2.72194	3.82589	-1.10395	1.10395	0.00678197	2.98865	2.83149	0.157165	0.157165	0.639059
1455813_at	predicted gene, OTTMUSG00000010009	OTTMUSG00000010009	BM224724	194227	Mm.371676	ENSMUSG00000066031	NM_001007077	2.52483	3.6287	-1.10388	1.10388	0.00128419	2.60861	3.11452	-0.505913	0.505913	0.0719802
1455635_at	RIKEN cDNA 4732460I02 gene	4732460I02Rik	BB466155	320929	Mm.183114	---	---	2.82176	3.92508	-1.10332	1.10332	4.54143e-05	2.95137	3.0493	-0.0979254	0.0979254	0.620483
1456090_at	pyruvate dehydrogenase complex, component X	Pdhx	BB667859	27402	Mm.315011	ENSMUSG00000010914	NM_175094	3.43112	4.534	-1.10288	1.10288	0.00125382	3.28099	3.67005	-0.389051	0.389051	0.158756
1435426_s_at	RIKEN cDNA 4933439C20 gene /// phosphatidylserine decarboxylase /// hypothetical protein LOC100044151	4933439C20Rik /// LOC100044151 /// Pisd	AV212090		Mm.247625	ENSMUSG00000023452	NM_177298 /// NR_003518 /// XM_001471470	2.45374	3.5566	-1.10287	1.10287	8.67158e-05	2.63758	2.69643	-0.0588416	0.0588416	0.777548
1440924_at	M-phase phosphoprotein 1	Mphosph1	BM239553	240641	Mm.278471	ENSMUSG00000024795	NM_183046	2.53199	3.63436	-1.10237	1.10237	4.73518e-10	2.66698	2.91412	-0.247141	0.247141	0.015034
1453699_at	RIKEN cDNA 4930448D08 gene	4930448D08Rik	BB012325	74671	---	---	---	2.56692	3.6692	-1.10228	1.10228	2.38113e-06	2.98964	3.08752	-0.0978795	0.0978795	0.537497
1430281_at	GLI pathogenesis-related 1 like 1	Glipr1l1	AK005860	69286	Mm.47058	ENSMUSG00000020213	XM_916000 /// XM_993553	2.56926	3.67128	-1.10202	1.10202	4.69671e-07	2.6071	2.78591	-0.178812	0.178812	0.215449
1459480_at	DNA segment, Chr 6, ERATO Doi 90, expressed	D6Ertd90e	C77831	52080	---	---	---	2.88887	3.98935	-1.10048	1.10048	0.00439207	2.98057	3.14978	-0.169216	0.169216	0.590783
1444254_at	tensin 4	Tns4	BB200147	217169	Mm.262067	ENSMUSG00000017607	NM_172564	2.92344	4.02335	-1.09991	1.09991	0.00908419	3.2315	2.94844	0.283054	0.283054	0.419272
1437168_at	serine-arginine repressor protein	Srrp	BB335578	272009	Mm.156636	ENSMUSG00000054679	NM_177774	2.54854	3.64836	-1.09983	1.09983	6.7847e-08	2.80593	2.90038	-0.0944518	0.0944518	0.454329
1432156_a_at	ring finger protein 32	Rnf32	AK012288	56874	Mm.467538	ENSMUSG00000029130	NM_021470	2.29221	3.392	-1.09979	1.09979	0.00160469	2.23534	2.92363	-0.688285	0.688285	0.0196447
1436738_at	PIF1 5'-to-3' DNA helicase homolog (S. cerevisiae)	Pif1	AV094878	208084	Mm.211032	ENSMUSG00000041064	NM_172453	3.01052	4.1102	-1.09968	1.09968	0.00711804	2.88119	3.34077	-0.459576	0.459576	0.179541
1432511_s_at	centrosomal protein 27	Cep27	AK007106	66296	Mm.221900	ENSMUSG00000027285	NM_025475	2.97627	4.07483	-1.09855	1.09855	0.00231378	3.73615	3.25647	0.479679	0.479679	0.106831
1459945_at	predicted gene, ENSMUSG00000056023	ENSMUSG00000056023	BB307519	791348	Mm.208621	---	---	2.52582	3.62414	-1.09831	1.09831	1.49315e-08	2.84162	2.88207	-0.0404471	0.0404471	0.724297
1431873_a_at	epsilon-tubulin 1	Tube1	AK010005	71924	Mm.297956	ENSMUSG00000019845	NM_028006	2.91529	4.01307	-1.09778	1.09778	0.000360586	2.91626	3.10669	-0.190426	0.190426	0.422894
1437652_at	Sema domain, transmembrane domain (TM), and cytoplasmic domain, (semaphorin) 6C	Sema6c	BF466175	20360	Mm.23662	---	NM_011351	2.32292	3.42037	-1.09745	1.09745	0.000360996	2.33883	2.39387	-0.0550391	0.0550391	0.815557
1429592_at	lipoma HMGIC fusion partner-like 3	Lhfpl3	BB274911	269629	Mm.371712	---	NM_001081231	2.77527	3.87223	-1.09696	1.09696	9.3213e-06	3.16542	3.09902	0.0663977	0.0663977	0.702229
1453613_at	RIKEN cDNA A130006I12 gene	A130006I12Rik	BB152453	319264	---	---	---	2.68254	3.77907	-1.09653	1.09653	0.000199043	2.8491	3.10501	-0.255913	0.255913	0.257615
1438311_at	RIKEN cDNA 2010002M12 gene	2010002M12Rik	BB703633	112419	Mm.440727	ENSMUSG00000067297	NM_053217	2.62319	3.71947	-1.09628	1.09628	3.49845e-07	2.74791	2.91686	-0.168945	0.168945	0.230039
1454339_at	RIKEN cDNA 4930551I15 gene	4930551I15Rik	AV270738	75313	Mm.351474	---	---	2.50934	3.60531	-1.09596	1.09596	6.08944e-05	2.64089	2.83809	-0.197195	0.197195	0.331123
1437499_at	ankyrin repeat domain 39	Ankrd39	AV316495	109346	Mm.247537	ENSMUSG00000079610	NM_026241	3.21204	4.30789	-1.09585	1.09585	0.00851275	4.00047	4.10436	-0.103888	0.103888	0.762304
1423029_at	hairy and enhancer of split 2 (Drosophila)	Hes2	NM_008236	15206	Mm.57038	ENSMUSG00000028940	NM_008236	2.40513	3.50096	-1.09583	1.09583	3.13857e-05	2.37259	2.5166	-0.144002	0.144002	0.451745
1421886_at	Son of sevenless homolog 1 (Drosophila)	Sos1	BB471450	20662	Mm.436658	ENSMUSG00000024241	NM_009231	2.66787	3.76336	-1.09549	1.09549	3.8388e-05	3.15982	3.00685	0.152965	0.152965	0.431691
1427281_at	sodium channel, voltage-gated, type II, alpha 1	Scn2a1	AV338343	110876	Mm.220329	ENSMUSG00000075318	NM_001099298 /// XM_001472855 /// XM_001472870 /// XM_001472890 /// XM_001472911 /// XM_001472929 /// XM_980330	2.46547	3.56002	-1.09455	1.09455	3.86497e-06	2.66622	2.79005	-0.123824	0.123824	0.448623
1431265_at	zinc finger protein 28	Zfp28	BB373326	22690	Mm.127014	ENSMUSG00000062861	NM_175247	2.9706	4.06487	-1.09427	1.09427	5.79369e-05	2.88358	2.97112	-0.0875344	0.0875344	0.661616
1444694_at	hypothetical protein LOC100042793	LOC100042793	BB198702	100042793	Mm.443366	---	XM_001478831	2.35326	3.44642	-1.09316	1.09316	0.0019692	2.45628	2.55195	-0.0956701	0.0956701	0.734421
1428303_at	RIKEN cDNA 1500005I02 gene	1500005I02Rik	AK005160	72014	Mm.38347	ENSMUSG00000000202	NM_028055	2.84005	3.93293	-1.09288	1.09288	5.66275e-06	3.19064	3.30192	-0.111288	0.111288	0.506222
1459755_x_at	RIKEN cDNA 1700082C02 gene	1700082C02Rik	AV205775	68227	Mm.443301	---	---	2.61437	3.70673	-1.09236	1.09236	9.76445e-05	2.77219	2.95381	-0.181623	0.181623	0.387193
1438523_x_at	RIKEN cDNA 1500001A10 gene	1500001A10Rik	BB251429	68955	Mm.146779	ENSMUSG00000063919	NM_026886	3.34269	4.43474	-1.09204	1.09204	0.000137558	3.2534	3.68931	-0.435909	0.435909	0.0519144
1430278_a_at	DEAQ RNA-dependent ATPase	Dqx1	AK010062	93838	Mm.140332	ENSMUSG00000009145	NM_033606	2.59861	3.6903	-1.09168	1.09168	0.00702071	2.45535	2.65029	-0.194938	0.194938	0.55888
1453058_at	WD repeat domain 5B	Wdr5b	AK009247	69544	Mm.37802	ENSMUSG00000034379	NM_027113	2.62673	3.71788	-1.09116	1.09116	0.000520892	2.93772	2.80122	0.136492	0.136492	0.575903
1429858_at	RIKEN cDNA 1700011E24 gene	1700011E24Rik	AK005861	75467	Mm.50108	ENSMUSG00000036557	XM_001481211 /// XM_128789 /// XM_917213	2.75389	3.84493	-1.09103	1.09103	5.98267e-05	2.67674	2.95566	-0.278913	0.278913	0.171335
1447817_at	hypoxia-inducible factor 1, alpha subunit inhibitor	Hif1an	BB014767	319594	Mm.145278	ENSMUSG00000036450	NM_176958	2.7098	3.80049	-1.09069	1.09069	0.00133142	3.03654	3.17748	-0.140938	0.140938	0.600891
1435724_at	RIKEN cDNA 4933400N17 gene	4933400N17Rik	AV278248	619289	Mm.334107	ENSMUSG00000057173	XM_001478116 /// XM_890488	2.47212	3.5623	-1.09018	1.09018	0.000115649	2.63147	2.76135	-0.129887	0.129887	0.539738
1451235_at	cell cycle exit and neuronal differentiation 1	Cend1	BC023032	57754	Mm.87027	ENSMUSG00000060240	NM_021316	2.68532	3.77545	-1.09013	1.09013	0.00247219	2.64735	2.8724	-0.225044	0.225044	0.438797
1459882_at	Minichromosome maintenance complex component 9	Mcm9	AV312905	71567	Mm.278221	---	NM_027830	2.76656	3.85667	-1.09011	1.09011	0.00470313	2.99742	3.33431	-0.336888	0.336888	0.288962
1430564_at	MOB1, Mps One Binder kinase activator-like 1A (yeast)	Mobkl1a	AK003346	68473	Mm.35764	---	NM_026735	2.83547	3.92523	-1.08976	1.08976	0.00406787	2.94051	2.92278	0.0177333	0.0177333	0.954005
1431211_s_at	thioesterase superfamily member 5	Them5	AK004155	66198	Mm.180200	ENSMUSG00000028148	NM_025416	2.99619	4.08595	-1.08976	1.08976	4.21372e-05	2.97162	3.22036	-0.248749	0.248749	0.207196
1457773_at	SLAM family member 6	Slamf6	BB239651	30925	Mm.245727	---	NM_030710	2.67337	3.76173	-1.08837	1.08837	4.60608e-06	2.68872	2.77907	-0.0903497	0.0903497	0.581727
1437996_s_at	RIKEN cDNA 1500012D20 gene	1500012D20Rik	BB131676	78327	Mm.381479	---	---	2.51544	3.60295	-1.08751	1.08751	5.13915e-06	2.64551	2.91741	-0.271899	0.271899	0.108925
1435944_s_at	centromere protein B	Cenpb	BF580541	12616	Mm.440169	ENSMUSG00000068267	NM_007682	2.61216	3.69927	-1.08711	1.08711	4.225e-05	2.64908	2.86114	-0.212055	0.212055	0.278844
1448983_at	CMT1A duplicated region transcript 4	Cdrt4	NM_025496	66338	Mm.46166	ENSMUSG00000042200	NM_025496	2.75398	3.84092	-1.08694	1.08694	0.000109172	2.67826	3.11922	-0.440962	0.440962	0.0444323
1430879_at	RIKEN cDNA C030008P14 gene	C030008P14Rik	BB283753	77315	Mm.404883	---	---	3.67326	4.76012	-1.08686	1.08686	0.00283963	3.65777	4.08543	-0.427664	0.427664	0.15373
1423124_x_at	RAD54 like (S. cerevisiae)	Rad54l	AV310220	19366	Mm.3655	---	NM_009015	3.40301	4.48927	-1.08626	1.08626	0.00520918	3.58043	4.03454	-0.45411	0.45411	0.161295
1447496_s_at	fibronectin type 3 and ankyrin repeat domains 1	Fank1	AI850911	66930	Mm.87448	ENSMUSG00000053111	NM_025850	3.31103	4.39719	-1.08616	1.08616	0.000488435	3.43574	4.06822	-0.63248	0.63248	0.0142886
1450121_at	sodium channel, voltage-gated, type I, alpha	Scn1a	AV336781	20265	Mm.439704	ENSMUSG00000064329	NM_018733	2.55934	3.64506	-1.08573	1.08573	1.7025e-07	2.70704	2.88571	-0.178667	0.178667	0.181617
1458493_a_at	RIKEN cDNA 2410089E03 gene	2410089E03Rik	BE982367	73692	---	---	XR_001543 /// XR_001570	2.86661	3.95231	-1.08571	1.08571	0.0016125	3.35294	3.32741	0.0255261	0.0255261	0.925578
1440109_at	DNA segment, Chr 7, ERATO Doi 413, expressed	D7Ertd413e	BB021958	52325	---	---	---	2.93232	4.01723	-1.08491	1.08491	9.47333e-08	2.99639	3.10988	-0.113493	0.113493	0.373097
1423415_at	G protein-coupled receptor 83	Gpr83	BB110067	14608	Mm.4672	ENSMUSG00000031932	NM_010287	3.37435	4.45849	-1.08414	1.08414	0.00101341	3.27814	3.37729	-0.0991487	0.0991487	0.702346
1435760_at	cystatin A	Csta	C89521	209294	Mm.300592	ENSMUSG00000034362	NM_001033239	2.69668	3.78055	-1.08388	1.08388	1.4442e-06	2.89704	2.94647	-0.0494266	0.0494266	0.742393
1443821_at	Leukocyte cell-derived chemotaxin 2	Lect2	AW122758	16841	Mm.263265	---	NM_010702	2.91195	3.99507	-1.08312	1.08312	6.68938e-06	2.98671	3.15641	-0.169699	0.169699	0.315445
1432671_at	RIKEN cDNA 4933407A17 gene	4933407A17Rik	AK016710	75726	---	---	---	2.65622	3.73896	-1.08275	1.08275	0.000136589	2.92947	3.14743	-0.217961	0.217961	0.310936
1453739_at	transmembrane protein 126B	Tmem126b	BG087157	68472	Mm.289791	ENSMUSG00000030614	NM_026734	2.96349	4.04602	-1.08254	1.08254	5.87598e-06	3.16382	3.33136	-0.167538	0.167538	0.316813
1426619_at	absent in melanoma 2	Aim2	BE685969	383619	Mm.389212	---	NM_001013779	3.17226	4.25386	-1.0816	1.0816	0.000583353	3.83424	3.38896	0.445274	0.445274	0.078182
1421838_at	ribosomal protein S18	Rps18	NM_138946	20084	---	---	NM_011296	2.62801	3.70959	-1.08158	1.08158	2e-06	2.62737	2.98073	-0.353356	0.353356	0.029226
1457494_at	hypothetical protein LOC100039282	LOC100039282	BB355134	100039282	---	---	XM_001472696	2.54495	3.62648	-1.08153	1.08153	3.07209e-08	2.70038	2.83527	-0.134885	0.134885	0.258547
1429405_at	RIKEN cDNA 2010317E24 gene	2010317E24Rik	AK008577	72080	Mm.250293	ENSMUSG00000026955	NM_001081085	2.76745	3.84864	-1.08119	1.08119	0.0005534	3.02117	3.26256	-0.241389	0.241389	0.324756
1451548_at	uridine phosphorylase 2	Upp2	BC027189	76654	---	ENSMUSG00000026839	NM_029692	2.49942	3.58053	-1.08111	1.08111	8.15201e-08	2.60507	2.81778	-0.212711	0.212711	0.0984088
1457344_at	neuropilin (NRP) and tolloid (TLL)-like 2	Neto2	BB348893	74513	Mm.126079	---	NM_001081324	2.37641	3.45744	-1.08103	1.08103	0.00836298	2.62017	2.52971	0.0904621	0.0904621	0.788888
1433650_at	hydroxyacylglutathione hydrolase-like	Haghl	BB194588	68977	Mm.29230	ENSMUSG00000061046	NM_026897	2.91387	3.99488	-1.08102	1.08102	0.00382875	2.87786	3.39103	-0.513166	0.513166	0.100303
1432452_at	RIKEN cDNA 1700054O19 gene	1700054O19Rik	AK006789	74272	---	---	---	3.02815	4.10904	-1.0809	1.0809	0.00592323	3.64902	3.76749	-0.118476	0.118476	0.712494
1427141_at	RIKEN cDNA 2700099C18 gene	2700099C18Rik	BC002320	77022	Mm.440259	---	XR_005146 /// XR_034894	2.97041	4.05123	-1.08082	1.08082	1.40181e-06	2.89986	3.0508	-0.150936	0.150936	0.318169
1419837_at	triggering receptor expressed on myeloid cells-like 2	Treml2	AV145466	328833	Mm.329104	---	NM_001033405	2.51169	3.59247	-1.08078	1.08078	0.000118431	2.82826	3.01574	-0.187477	0.187477	0.375241
1452142_at	solute carrier family 6 (neurotransmitter transporter, GABA), member 1	Slc6a1	M92378	232333	Mm.5260	ENSMUSG00000030310	NM_178703	2.76001	3.84029	-1.08028	1.08028	2.53076e-05	3.15027	3.11766	0.0326175	0.0326175	0.859535
1438512_at	cDNA sequence BC048679	BC048679	AV360837	210321	Mm.99511	ENSMUSG00000061877	NM_183143	3.44742	4.52742	-1.08	1.08	0.00305612	3.1844	3.57311	-0.388715	0.388715	0.194247
1454504_at	Kv channel-interacting protein 1	Kcnip1	AK013657	70357	Mm.252514	---	NM_027398	2.37259	3.45222	-1.07963	1.07963	0.000871962	2.38055	2.67307	-0.292523	0.292523	0.256167
1422434_a_at	RIKEN cDNA 2210010C04 gene	2210010C04Rik	AK008695	67373	Mm.153729	ENSMUSG00000029882	NM_023333	2.4761	3.55468	-1.07858	1.07858	0.000470526	2.51906	2.78342	-0.264366	0.264366	0.273111
1443584_at	RIKEN cDNA 1110028C15 gene	1110028C15Rik	AI595843	68691	---	---	NM_177645	2.9965	4.07469	-1.07819	1.07819	9.33882e-07	2.98553	3.28484	-0.299307	0.299307	0.048763
1440786_x_at	Sideroflexin 2	Sfxn2	BB377927	94279	Mm.296837	---	NM_053196	2.63281	3.71084	-1.07804	1.07804	4.09606e-06	2.71949	2.95939	-0.239908	0.239908	0.14491
1430959_at	RIKEN cDNA 4930546H06 gene	4930546H06Rik	AK016052	75202	Mm.227456	ENSMUSG00000048159	NM_029205	2.44195	3.51979	-1.07784	1.07784	0.00340806	2.44665	2.60388	-0.157235	0.157235	0.597872
1453225_at	RIKEN cDNA A930038C07 gene	A930038C07Rik	BE632850	68169	Mm.52392	ENSMUSG00000049001	NM_172399	2.55814	3.63569	-1.07755	1.07755	4.3204e-07	2.73779	3.03601	-0.298217	0.298217	0.0396422
1440598_at	syntrophin, gamma 1	Sntg1	BB308395	71096	Mm.388998	---	NM_027671	2.64108	3.7186	-1.07752	1.07752	3.83425e-08	2.80489	3.0009	-0.196012	0.196012	0.10916
1422080_at	interleukin 7	Il7	NM_008371	16196	Mm.3825	ENSMUSG00000040329	NM_008371	2.4648	3.54228	-1.07748	1.07748	1.58786e-09	2.58267	2.81131	-0.228639	0.228639	0.0289535
1457702_at	G-protein coupled receptor 12	Gpr12	BB284435	14738	Mm.153539	ENSMUSG00000041468	NM_001010941 /// NM_008151	2.51919	3.5959	-1.0767	1.0767	0.00123248	2.58442	2.69639	-0.111975	0.111975	0.670739
1435048_at	expressed sequence AI854703	AI854703	BB179352	243373	Mm.26678	ENSMUSG00000053297	XR_035189 /// XR_035307	2.52927	3.60581	-1.07655	1.07655	5.23211e-09	2.61158	2.73467	-0.123091	0.123091	0.251401
1447243_at	cDNA sequence BC040756	BC040756	AI326956	414073	Mm.20120	ENSMUSG00000073390	XM_001476619 /// XM_001480054	2.58548	3.66123	-1.07575	1.07575	0.0006114	2.87827	3.00097	-0.122704	0.122704	0.615547
1454359_at	RIKEN cDNA 9530023I19 gene	9530023I19Rik	AK020568	78613	---	---	---	2.54843	3.6241	-1.07567	1.07567	2.39893e-06	2.60348	2.78241	-0.178927	0.178927	0.253416
1427042_at	mal, T-cell differentiation protein 2	Mal2	BB127697	105853	Mm.466833	ENSMUSG00000024479	NM_178920	2.62333	3.69896	-1.07563	1.07563	5.61247e-07	2.76449	2.93121	-0.166722	0.166722	0.241222
1448359_a_at	HIG1 domain family, member 1A	Higd1a	NM_019814	56295	Mm.347915	ENSMUSG00000038412	NM_019814	3.41831	4.49323	-1.07492	1.07492	0.000161271	3.02127	3.51009	-0.488824	0.488824	0.0307613
1458932_at	peroxisomal biogenesis factor 5-like	Pex5l	BB639093	58869	Mm.151332	---	NM_021483	2.43926	3.51364	-1.07438	1.07438	0.00464226	2.44421	2.78077	-0.336565	0.336565	0.281767
1438875_at	predicted gene, OTTMUSG00000006163	OTTMUSG00000006163	BG068685	327963	Mm.297723	ENSMUSG00000069476	XM_001480634 /// XM_282967	2.8372	3.91156	-1.07435	1.07435	4.13166e-09	2.89993	3.1712	-0.271268	0.271268	0.0150828
1432405_a_at	phospholipase C, zeta 1	Plcz1	AK005949	114875	Mm.50808	ENSMUSG00000030230	NM_054066	2.53593	3.61007	-1.07414	1.07414	7.00921e-08	2.85966	3.06526	-0.205601	0.205601	0.104308
1421548_at	protocadherin beta 2	Pcdhb2	NM_053127	93873	Mm.197508	ENSMUSG00000051599	NM_053127	2.60135	3.67527	-1.07392	1.07392	9.09097e-05	2.69573	2.88571	-0.189976	0.189976	0.355196
1441587_at	phospholipase C, eta 2	Plch2	BB430723	269615	Mm.379458	ENSMUSG00000029055	NM_001113360 /// NM_175556	2.91679	3.99058	-1.07379	1.07379	0.00652977	2.86849	3.09086	-0.222368	0.222368	0.493976
1440507_at	hypothetical LOC100126795	LOC100126795	BB059041	100126795	---	---	---	2.57176	3.64534	-1.07358	1.07358	0.00150817	2.51123	2.64016	-0.128929	0.128929	0.631524
1420529_at	neuronal d4 domain family member	Neud4	AW553317	29861	Mm.101885	ENSMUSG00000030584	NM_013874	3.36295	4.43586	-1.07291	1.07291	0.00041928	3.4181	3.52782	-0.109721	0.109721	0.639903
1431559_at	RIKEN cDNA 6430710C18 gene	6430710C18Rik	AK018302	76218	Mm.75260	---	XM_001474689 /// XM_001476238	2.74782	3.8205	-1.07267	1.07267	0.000362533	2.87212	3.32117	-0.449054	0.449054	0.0615796
1436794_at	NLR family, pyrin domain containing 4F	Nlrp4f	BG069844	97895	Mm.315815	---	NM_175290	2.66405	3.73593	-1.07189	1.07189	0.000164483	2.707	3.26891	-0.561913	0.561913	0.0144238
1457403_at	RIKEN cDNA 9130409I23 gene	9130409I23Rik	AV378018	619326	Mm.355174	ENSMUSG00000038768	NM_001033819	2.60366	3.67525	-1.07159	1.07159	1.50168e-07	2.73774	2.9383	-0.200558	0.200558	0.128106
1419970_at	solute carrier family 35, member A5	Slc35a5	C86506	74102	Mm.264984	ENSMUSG00000022664	NM_028756	2.35428	3.42571	-1.07142	1.07142	0.00787303	2.40419	2.63771	-0.233522	0.233522	0.483739
1430188_at	RIKEN cDNA 1700037C18 gene	1700037C18Rik	AK012792	73261	Mm.28403	ENSMUSG00000005983	NM_028484	4.86679	5.93773	-1.07093	1.07093	0.0046881	4.09935	4.94016	-0.840808	0.840808	0.0113794
1439431_x_at	bicaudal D homolog 1 (Drosophila)	Bicd1	BB347657	12121	Mm.177181	---	NM_001112796 /// NM_009753	2.74127	3.81164	-1.07037	1.07037	4.83362e-05	2.84454	3.36053	-0.515981	0.515981	0.0126745
1455338_at	alpha 1,4-galactosyltransferase	A4galt	BG064632	239559	Mm.323805	ENSMUSG00000047878	NM_001004150	2.6251	3.69471	-1.06961	1.06961	4.56489e-07	2.88566	3.05509	-0.169432	0.169432	0.225342
1431454_at	RIKEN cDNA 4930523O13 gene	4930523O13Rik	AV267447	74726	Mm.78172	---	---	2.67265	3.74163	-1.06897	1.06897	1.91093e-06	2.87811	3.28443	-0.406324	0.406324	0.012442
1446857_at	expressed sequence C87115	C87115	C87115	97266	---	---	---	2.60189	3.67063	-1.06874	1.06874	2.04856e-05	2.6263	2.81454	-0.188246	0.188246	0.299799
1419940_at	RIKEN cDNA C030018P15 gene	C030018P15Rik	C78986	109260	---	---	---	2.82032	3.88835	-1.06803	1.06803	5.72498e-05	2.85418	2.97322	-0.119045	0.119045	0.542392
1431867_a_at	RIKEN cDNA 1700007B13 gene	1700007B13Rik	AK005692	71830	Mm.84631	ENSMUSG00000030968	XM_133805 /// XM_913577	4.10783	5.17547	-1.06765	1.06765	0.000560611	4.82552	4.28045	0.545072	0.545072	0.0312886
1436710_at	zinc finger, SWIM domain containing 4	Zswim4	BB476694	212168	Mm.117094	ENSMUSG00000035671	NM_172503	3.0778	4.14529	-1.06749	1.06749	0.000194449	3.35101	3.89565	-0.54464	0.54464	0.0184093
1439923_at	tubulin, gamma complex associated protein 5	Tubgcp5	BB278779	233276	Mm.284306	---	NM_146190	2.50547	3.57278	-1.06731	1.06731	5.41974e-06	2.68862	2.91529	-0.226668	0.226668	0.171405
1454951_at	zinc finger protein 606	Zfp606	BB026842	67370	Mm.98929	ENSMUSG00000030386	NM_001039951 /// NM_026112	3.10349	4.17034	-1.06685	1.06685	0.00240548	3.35445	3.36985	-0.0154023	0.0154023	0.956375
1435408_at	cDNA sequence BC037393	BC037393	BB485732	381695	Mm.246934	---	NM_201369	2.73986	3.80619	-1.06633	1.06633	3.72332e-07	2.70587	2.93706	-0.231195	0.231195	0.09765
1432362_at	centromere protein P	Cenpp	AK014919	66336	Mm.440323	---	NM_025495	3.174	4.23951	-1.06551	1.06551	0.00105394	3.53471	3.41598	0.118723	0.118723	0.643186
1451929_a_at	vaccinia related kinase 2	Vrk2	BC013520	69922	Mm.466706	ENSMUSG00000064090	NM_027260	2.76667	3.83198	-1.0653	1.0653	0.00116771	2.85416	2.98478	-0.130617	0.130617	0.614397
1456987_at	RIKEN cDNA 4932418E24 gene	4932418E24Rik	AV274327	329366	Mm.77712	ENSMUSG00000048038	NM_177841	3.61236	4.67737	-1.06501	1.06501	0.00656059	3.33302	3.9004	-0.567382	0.567382	0.0875217
1450748_at	sphingomyelin phosphodiesterase 3, neutral	Smpd3	NM_021491	58994	Mm.23298	ENSMUSG00000031906	NM_021491	2.66849	3.73293	-1.06444	1.06444	0.0012974	2.66326	2.80118	-0.137918	0.137918	0.598858
1432346_a_at	cadherin 23 (otocadherin)	Cdh23	AK016015	22295	Mm.440327	ENSMUSG00000012819	NM_023370	2.63946	3.70386	-1.0644	1.0644	0.0021576	2.8443	2.83086	0.0134349	0.0134349	0.961349
1431640_at	RIKEN cDNA 4933431J24 gene	4933431J24Rik	AK017006	71298	---	---	---	2.54035	3.60291	-1.06257	1.06257	6.71225e-08	2.97979	3.22824	-0.248443	0.248443	0.0498707
1456096_at	RIKEN cDNA 6430573F11 gene	6430573F11Rik	BB821847	319582	Mm.180924	ENSMUSG00000039620	NM_176952	2.52461	3.58697	-1.06236	1.06236	0.0020672	2.57391	2.89498	-0.321067	0.321067	0.250737
1425317_x_at	serine threonine kinase 31	Stk31	AF285580	77485	Mm.128054	ENSMUSG00000023403	NM_029916	2.53154	3.59321	-1.06166	1.06166	8.65019e-05	2.69237	3.0095	-0.317129	0.317129	0.123504
1429867_at	RIKEN cDNA 4933424C08 gene	4933424C08Rik	AK016884	71185	---	---	---	2.90959	3.97083	-1.06123	1.06123	0.00185827	3.03521	3.20877	-0.173564	0.173564	0.524646
1434760_at	leucine rich repeat transmembrane neuronal 3	Lrrtm3	BM224801	216028	Mm.431318	ENSMUSG00000042846	NM_178678	2.44093	3.50161	-1.06069	1.06069	0.0077549	2.57378	2.55312	0.0206593	0.0206593	0.949705
1443766_x_at	RAB11 family interacting protein 4 (class II)	Rab11fip4	BB311234	268451	Mm.466671	ENSMUSG00000017639	NM_175543	3.33659	4.39697	-1.06038	1.06038	0.000221646	3.11693	3.41968	-0.302755	0.302755	0.173189
1430192_at	caspase 3	Casp3	AK014231	12367	Mm.34405	---	NM_009810	2.46279	3.52309	-1.0603	1.0603	0.000657799	2.54292	2.91214	-0.369225	0.369225	0.136983
1440617_at	carboxypeptidase A6	Cpa6	BB072673	329093	Mm.336423	ENSMUSG00000042501	NM_177834	2.41813	3.47836	-1.06022	1.06022	0.000150243	2.5001	2.58135	-0.0812536	0.0812536	0.699191
1456137_at	neurexin III	Nrxn3	BB132137	18191	Mm.439838	---	NM_172544	2.6191	3.67923	-1.06013	1.06013	4.62784e-05	2.94492	2.90275	0.0421681	0.0421681	0.824256
1420680_at	cathepsin 8	Cts8	NM_019541	56094	Mm.342861	ENSMUSG00000057446	NM_019541	2.61124	3.67118	-1.05995	1.05995	4.70486e-08	2.67521	2.79767	-0.122459	0.122459	0.306225
1451811_at	calcium channel, voltage-dependent, gamma subunit 6	Cacng6	AV091458	54378	Mm.463590	ENSMUSG00000078815	NM_133183	3.12468	4.18408	-1.0594	1.0594	0.00223301	2.9795	3.60464	-0.62514	0.62514	0.0325184
1420259_at	Plakophilin 2	Pkp2	AA516617	67451	Mm.2252	---	NM_026163	2.73648	3.79544	-1.05897	1.05897	9.66426e-05	2.88181	2.99855	-0.116744	0.116744	0.564181
1453887_a_at	T-cell lymphoma invasion and metastasis 1	Tiam1	AK017465	21844	Mm.310902	ENSMUSG00000002489	NM_009384	2.36407	3.42266	-1.05859	1.05859	0.0012587	2.68942	2.4941	0.195322	0.195322	0.453751
1417859_at	growth arrest specific 7	Gas7	NM_008088	14457	Mm.40338	ENSMUSG00000033066	NM_001109657 /// NM_008088	2.98417	4.04275	-1.05858	1.05858	0.00516615	3.98032	3.45272	0.527595	0.527595	0.0976174
1422979_at	suppressor of variegation 3-9 homolog 2 (Drosophila)	Suv39h2	NM_022724	64707	Mm.128273	ENSMUSG00000026646	NM_022724	2.46304	3.52046	-1.05742	1.05742	2.99517e-09	2.67173	2.75876	-0.0870229	0.0870229	0.391081
1453012_at	TSC22 domain family 2	Tsc22d2	AK017449	72033	Mm.218409	ENSMUSG00000027806	NM_001081229	3.24627	4.30365	-1.05738	1.05738	0.00522691	3.55349	3.88318	-0.329686	0.329686	0.291578
1424363_at	Mycbp associated protein	Mycbpap	BC027327	104601	Mm.84725	ENSMUSG00000039110	NM_170671	3.32133	4.37864	-1.0573	1.0573	0.00040283	3.29112	3.22448	0.0666418	0.0666418	0.771864
1447591_x_at	RIKEN cDNA A830082N09 gene	A830082N09Rik	BB085975	414093	Mm.156915	---	---	2.78571	3.84289	-1.05717	1.05717	0.000110359	2.75928	3.25012	-0.490841	0.490841	0.0233302
1440806_x_at	RIKEN cDNA 5730526G10 gene	5730526G10Rik	AV305197	70656	Mm.454923	---	---	2.58568	3.64284	-1.05716	1.05716	6.72415e-09	2.6661	2.8575	-0.191402	0.191402	0.0794715
1417802_at	RIKEN cDNA 1110032A04 gene	1110032A04Rik	AF365876	66183	Mm.45481	ENSMUSG00000043461	NM_133675	2.67334	3.73004	-1.0567	1.0567	0.000902712	2.6813	2.86587	-0.184572	0.184572	0.461918
1436501_at	mitochondrial tumor suppressor 1	Mtus1	BB747681	102103	Mm.149438	ENSMUSG00000045636	NM_001005863 /// NM_001005864 /// NM_001005865	2.89663	3.95322	-1.05659	1.05659	0.00466476	2.94236	3.24777	-0.305401	0.305401	0.319999
1443867_at	ankyrin repeat domain 12	Ankrd12	BB320633	106585	Mm.34706	ENSMUSG00000034647	NM_001025572	3.43878	4.49531	-1.05653	1.05653	0.00119029	3.42739	3.44566	-0.0182733	0.0182733	0.943301
1453693_at	WD repeat domain 20b	Wdr20b	AK015210	70948	Mm.219475	---	NM_027614	3.15981	4.21581	-1.056	1.056	0.00032041	3.32531	3.39241	-0.0671003	0.0671003	0.765055
1423410_at	meiosis expressed gene 1	Meig1	BF021951	104362	Mm.2688	ENSMUSG00000026650	NM_008579	2.46341	3.51884	-1.05543	1.05543	2.06769e-06	2.51104	2.63767	-0.126624	0.126624	0.401991
1435012_x_at	elastase 3, pancreatic /// similar to elastase 3B, pancreatic	Ela3 /// LOC242711 /// LOC638198 /// LOC638418	BI439550		Mm.297477	ENSMUSG00000023433 /// ENSMUSG00000078520	NM_026419 /// XM_914439 /// XR_034091 /// XR_034282	2.45566	3.51092	-1.05526	1.05526	0.00236701	2.53514	3.09581	-0.560665	0.560665	0.0535087
1453901_at	aldolase 1, A isoform, retrogene 1	Aldoart1	BB016623	353204	Mm.317892	ENSMUSG00000059343	---	2.62791	3.68276	-1.05484	1.05484	1.07681e-06	2.7996	3.00345	-0.203848	0.203848	0.16433
1438887_a_at	germ cell-less homolog 1 (Drosophila)	Gmcl1	BM239632	23885	Mm.321452	ENSMUSG00000001157	NM_011818	2.75284	3.80753	-1.05469	1.05469	0.000232446	2.83185	3.03533	-0.203485	0.203485	0.353898
1455132_at	RIKEN cDNA A430107D22 gene	A430107D22Rik	AV312663	320484	Mm.122284	ENSMUSG00000052142	NM_178785	2.44392	3.49821	-1.05429	1.05429	0.000189341	2.54767	2.66869	-0.121026	0.121026	0.571615
1431103_at	RIKEN cDNA 1700003P14 gene	1700003P14Rik	AK016350	75890	Mm.141235	---	---	3.0908	4.14504	-1.05424	1.05424	1.32084e-05	3.17082	3.31073	-0.139913	0.139913	0.41688
1420553_x_at	serine (or cysteine) peptidase inhibitor, clade A, member 1a	Serpina1a	NM_009243	20700	Mm.439692	ENSMUSG00000066366	NM_009243	2.59058	3.64473	-1.05416	1.05416	7.3195e-08	2.66782	2.8864	-0.218584	0.218584	0.080727
1449963_at	RIKEN cDNA 2310040M23 gene	2310040M23Rik	NM_029351	75586	Mm.75707	ENSMUSG00000049809	NM_029351	2.64145	3.69544	-1.054	1.054	2.56348e-08	2.59873	2.96968	-0.370953	0.370953	0.00319929
1441009_at	RIKEN cDNA 4732491K20 gene	4732491K20Rik	BB749614	224523	Mm.188855	---	XM_488795 /// XM_921681	3.0471	4.10106	-1.05397	1.05397	1.64188e-05	3.15864	3.16239	-0.00374505	0.00374505	0.982812
1417337_at	erythrocyte protein band 4.2	Epb4.2	U03487	13828	Mm.240051	ENSMUSG00000023216	NM_013513	2.9613	4.01522	-1.05392	1.05392	4.65146e-05	3.01744	3.29407	-0.276629	0.276629	0.152419
1450338_x_at	vomeronasal 2, receptor, 9	V2r9	NM_009495	22315	Mm.466896	---	NM_009495	2.5969	3.65054	-1.05364	1.05364	1.63124e-05	2.69536	2.86433	-0.168966	0.168966	0.335858
1454144_a_at	cyclin C	Ccnc	AK014079	51813	Mm.278584	ENSMUSG00000028252	NM_016746	2.5597	3.61322	-1.05352	1.05352	0.00408218	2.74958	2.96026	-0.210677	0.210677	0.481157
1420761_at	cholinergic receptor, nicotinic, delta polypeptide	Chrnd	NM_021600	11447	Mm.2811	ENSMUSG00000026251	NM_021600	2.39444	3.44778	-1.05334	1.05334	0.00534185	2.41519	2.61995	-0.204763	0.204763	0.508769
1458414_at	DNA segment, Chr 2, ERATO Doi 93, expressed	D2Ertd93e	BE952347	51842	---	---	---	2.60866	3.6602	-1.05154	1.05154	0.000206012	3.37824	2.79148	0.586764	0.586764	0.0111725
1439712_at	integrator complex subunit 10	Ints10	BB668046	70885	Mm.252421	---	NM_027590	2.65179	3.70308	-1.0513	1.0513	1.67149e-05	2.76914	2.8489	-0.0797597	0.0797597	0.64677
1433282_at	oppositely-transcribed ressorted locus Y Chr	Orly	AK015935	75204	Mm.463004	---	XM_889568	2.52629	3.57712	-1.05082	1.05082	2.55479e-08	2.70758	2.87344	-0.16586	0.16586	0.152018
1447702_x_at	immunoglobulin superfamily, member 1	Igsf1	AV152162	209268	Mm.110505	ENSMUSG00000031111	NM_177591 /// NM_177915 /// NM_183335 /// NM_183336	2.60954	3.66011	-1.05056	1.05056	1.02913e-05	2.89771	2.81974	0.0779722	0.0779722	0.641949
1437328_x_at	cleavage and polyadenylation specificity factor 3	Cpsf3	BB206008	54451	Mm.356778	ENSMUSG00000054309	NM_018813	3.04125	4.0917	-1.05044	1.05044	0.000378661	3.24072	3.45081	-0.210092	0.210092	0.358882
1455075_at	phosphatidylinositol glycan anchor biosynthesis, class V	Pigv	BB321057	230801	Mm.217004	ENSMUSG00000043257	NM_178698	2.92375	3.97414	-1.05039	1.05039	0.000714393	3.15069	3.26411	-0.113424	0.113424	0.639801
1428023_at	RIKEN cDNA 3110009E18 gene	3110009E18Rik	AA879840	73103	Mm.271602	ENSMUSG00000026388	NM_028439	3.29014	4.34044	-1.0503	1.0503	0.00346822	4.18729	3.43703	0.750262	0.750262	0.0158145
1431947_at	low density lipoprotein receptor	Ldlr	AK018697	16835	Mm.3213	---	NM_010700	2.81777	3.86749	-1.04972	1.04972	0.00483717	2.85793	3.26262	-0.404687	0.404687	0.190623
1450676_at	transcription elongation factor B (SIII), polypeptide 3	Tceb3	BI965936	27224	Mm.27663	ENSMUSG00000028668	NM_013736	2.32991	3.37928	-1.04937	1.04937	0.00236274	2.33745	2.37633	-0.0388742	0.0388742	0.888147
1456619_at	lipase, member H	Liph	BM204375	239759	Mm.33192	ENSMUSG00000044626	NM_001083894 /// NM_153404	2.69645	3.74444	-1.04799	1.04799	3.79476e-05	2.76881	2.89588	-0.127072	0.127072	0.493579
1458909_at	RIKEN cDNA 1810010D01 gene /// hypothetical protein LOC100040049 /// hypothetical protein LOC100048265	1810010D01Rik /// LOC100040049 /// LOC100048265	BF456247		Mm.443380	---	XM_001473999 /// XM_001479885 /// XR_002364 /// XR_005188	2.92313	3.97102	-1.04789	1.04789	0.00119439	3.01671	3.24296	-0.226247	0.226247	0.379069
1420536_at	crystallin, beta B2	Crybb2	NM_007773	12961	Mm.1215	ENSMUSG00000042240	NM_007773	2.81882	3.8664	-1.04758	1.04758	1.3666e-09	2.90124	3.04105	-0.139813	0.139813	0.152519
1445387_at	SUMO/sentrin specific peptidase 6	Senp6	BM118663	215351	Mm.28232	---	NM_146003	2.50398	3.5512	-1.04723	1.04723	6.19482e-05	2.6137	2.89139	-0.277691	0.277691	0.15774
1424386_at	receptor accessory protein 2	Reep2	BC020184	225362	Mm.293588	ENSMUSG00000038555	NM_144865	3.00369	4.05072	-1.04704	1.04704	9.34861e-07	3.04865	3.06831	-0.0196577	0.0196577	0.889086
1441800_at	RAB GTPase activating protein 1	Rabgap1	BB817863	227800	Mm.383192	ENSMUSG00000035437	NM_001033960 /// NM_146121	2.54683	3.59376	-1.04693	1.04693	0.000173542	2.77713	3.09383	-0.316704	0.316704	0.141414
1428728_at	DEAD (Asp-Glu-Ala-Asp) box polypeptide 51	Ddx51	AK010015	69663	Mm.5267	ENSMUSG00000029504	NM_027156	4.69858	5.7455	-1.04693	1.04693	0.00348503	4.34038	4.95861	-0.618222	0.618222	0.0419119
1423437_at	glutathione S-transferase, alpha 3	Gsta3	AI172943	14859	Mm.394593	ENSMUSG00000025934	NM_001077353 /// NM_010356	2.82296	3.86987	-1.04691	1.04691	0.00187776	3.11696	2.98921	0.12774	0.12774	0.634755
1444691_at	protein kinase C, nu	Prkcn	BB667397	75292	Mm.252776	---	NM_029239	2.63746	3.68432	-1.04686	1.04686	4.98745e-06	2.69222	2.97235	-0.280132	0.280132	0.0868817
1440875_a_at	radical S-adenosyl methionine domain containing 1	Rsad1	BM233052	237926	Mm.342275	ENSMUSG00000039096	NM_001013381	2.57958	3.6264	-1.04682	1.04682	4.01756e-06	2.64151	2.84332	-0.201812	0.201812	0.203334
1432161_a_at	protein prenyltransferase alpha subunit repeat containing 1	Ptar1	AK006988	72351	Mm.32215	---	XM_001477013 /// XM_129160	2.64668	3.69349	-1.04681	1.04681	2.46544e-05	2.94056	3.06711	-0.126552	0.126552	0.480077
1415992_at	phosphatidylinositol glycan anchor biosynthesis, class O	Pigo	NM_020035	56703	Mm.143738	ENSMUSG00000028454	NM_020035	3.20743	4.25312	-1.04569	1.04569	0.00883855	3.24638	3.42797	-0.181587	0.181587	0.582636
1430236_s_at	gasdermin A2	Gsdma2	AK008685	76758	Mm.159149	ENSMUSG00000017211	NM_029727	2.54626	3.59122	-1.04496	1.04496	1.0208e-06	2.78872	2.91659	-0.12787	0.12787	0.37052
1428469_a_at	DAZ interacting protein 1 /// similar to DAZ interacting protein 1	Dzip1 /// LOC100045776	AI509011		Mm.87456	ENSMUSG00000042156	NM_025943 /// XR_031987	2.6191	3.66388	-1.04478	1.04478	0.00217161	2.54917	2.69105	-0.141883	0.141883	0.603502
1421010_at	myelin-associated oligodendrocytic basic protein	Mobp	NM_008614	17433	---	---	NM_001039364 /// NM_001039365 /// NM_008614	2.50898	3.55375	-1.04477	1.04477	0.000735617	2.75209	3.09291	-0.340822	0.340822	0.167007
1430000_at	RIKEN cDNA B230117O15 gene	B230117O15Rik	AK020978	78871	Mm.461741	---	---	2.80679	3.85148	-1.04469	1.04469	0.00265972	3.00257	3.77949	-0.776915	0.776915	0.0100817
1432039_a_at	Lrp2 binding protein	Lrp2bp	AK006731	67620	Mm.383914	ENSMUSG00000031637	NM_026278	2.94531	3.98985	-1.04454	1.04454	1.16984e-05	3.21795	3.30792	-0.0899662	0.0899662	0.593323
1423439_at	phosphoenolpyruvate carboxykinase 1, cytosolic	Pck1	AW106963	18534	Mm.266867	ENSMUSG00000027513	NM_011044	2.87395	3.91845	-1.0445	1.0445	0.00212864	3.15351	3.33681	-0.183292	0.183292	0.502007
1427624_s_at	interleukin 22 /// interleukin 10-related T cell-derived inducible factor beta	Il22 /// Iltifb	AJ249492		Mm.103585	ENSMUSG00000074695	NM_016971 /// NM_054079	2.61414	3.65832	-1.04418	1.04418	7.88191e-05	2.73498	2.975	-0.240015	0.240015	0.227211
1459804_at	CREB binding protein	Crebbp	BB475090	12914	Mm.132238	---	NM_001025432	2.37334	3.4167	-1.04336	1.04336	0.0054149	2.46149	2.51179	-0.0503006	0.0503006	0.869464
1443395_at	DNA segment, Chr 6, ERATO Doi 490, expressed	D6Ertd490e	BG068024	52343	---	---	---	2.76746	3.8107	-1.04324	1.04324	0.000204096	2.82822	3.11646	-0.288236	0.288236	0.183691
1451817_at	suppressor of variegation 4-20 homolog 1 (Drosophila)	Suv420h1	BC011214	225888	Mm.278578	ENSMUSG00000045098	NM_144871	2.90657	3.94896	-1.04238	1.04238	0.00799474	2.86725	3.31952	-0.452268	0.452268	0.171121
1437116_at	LETM1 domain containing 1	Letmd1	BG094533	68614	Mm.275272	---	NM_134093	2.603	3.64538	-1.04238	1.04238	0.000103195	2.67818	2.79373	-0.115544	0.115544	0.564272
1460360_at	asparaginase like 1	Asrgl1	AU040643	66514	Mm.272847	ENSMUSG00000024654	NM_025610	3.29946	4.34154	-1.04207	1.04207	0.00825769	3.20142	3.6271	-0.425675	0.425675	0.198577
1442571_at	Predicted gene, ENSMUSG00000074303	ENSMUSG00000074303	BM203260	100038489	Mm.58847	---	---	2.61825	3.6602	-1.04196	1.04196	0.00177229	2.84111	2.99467	-0.153562	0.153562	0.563957
1423640_at	synaptoporin	Synpr	BC026512	72003	Mm.317515	ENSMUSG00000056296	NM_028052	2.52962	3.57155	-1.04193	1.04193	4.32905e-06	2.92814	2.87824	0.0499021	0.0499021	0.748993
1420122_at	expressed sequence AA517858	AA517858	AA517858	105427	---	---	---	2.90249	3.94421	-1.04172	1.04172	5.72375e-06	3.02457	3.1193	-0.0947345	0.0947345	0.552647
1448424_at	frizzled-related protein	Frzb	U91905	20378	Mm.427436	ENSMUSG00000027004	NM_011356	2.408	3.44971	-1.04171	1.04171	0.00835661	2.44108	2.49677	-0.0556922	0.0556922	0.864093
1442920_at	Kruppel-like factor 3 (basic)	Klf3	BB128849	16599	Mm.439720	---	NM_008453	2.70932	3.7508	-1.04148	1.04148	0.000344056	2.63215	2.83057	-0.198421	0.198421	0.377344
1426119_at	thymidylate synthase, pseudogene	Tyms-ps	M30774	22172	Mm.391420	---	NR_000040	2.60373	3.64475	-1.04103	1.04103	0.00033357	2.88817	3.37106	-0.482892	0.482892	0.0385832
1448795_a_at	transforming growth factor beta regulated gene 4 /// similar to Transforming growth factor beta regulated gene 4	LOC100046166 /// Tbrg4	NM_134011		Mm.247761	ENSMUSG00000000384	NM_134011 /// XM_001475720	2.50576	3.54675	-1.04099	1.04099	0.00245479	2.53364	2.73815	-0.204514	0.204514	0.460567
1436065_at	RIKEN cDNA A130091K22 gene	A130091K22Rik	BB202432	319736	Mm.442383	---	---	3.5358	4.57637	-1.04058	1.04058	0.00346136	3.45825	4.10268	-0.644433	0.644433	0.0335222
1440705_at	expressed sequence AU021720	AU021720	AU021720	103354	---	---	---	2.74415	3.78419	-1.04004	1.04004	3.84032e-06	2.74447	3.02229	-0.277824	0.277824	0.0819934
1429855_at	RIKEN cDNA 1700023I07 gene	1700023I07Rik	AV209209	76705	Mm.217475	ENSMUSG00000052025	NM_029707	2.71765	3.75762	-1.03997	1.03997	5.47373e-05	2.87081	3.22355	-0.352747	0.352747	0.071986
1420134_at	Predicted gene, OTTMUSG00000001246	OTTMUSG00000001246	AU017237	433719	Mm.348294	---	NM_001013393	2.58369	3.62338	-1.03969	1.03969	0.00142906	2.71275	2.85437	-0.141621	0.141621	0.584461
1454180_at	armadillo repeat containing 2	Armc2	AK011447	213402	Mm.443344	---	NM_001034858	2.26698	3.30544	-1.03847	1.03847	8.29076e-07	2.32966	2.53326	-0.203607	0.203607	0.151702
1426191_a_at	Bcl2-like 1	Bcl2l1	U10100	12048	Mm.238213	ENSMUSG00000007659	NM_009743	2.64233	3.68063	-1.0383	1.0383	0.00643085	2.92248	3.39541	-0.47293	0.47293	0.139467
1439818_at	expressed sequence AI931714	AI931714	BM240154	102182	Mm.197630	ENSMUSG00000037134	NM_001081240	2.21949	3.25741	-1.03792	1.03792	1.27193e-06	2.56143	2.64067	-0.0792374	0.0792374	0.579778
1450317_at	C-type lectin domain family 2, member g	Clec2g	NM_027562	70809	Mm.439891	ENSMUSG00000000248	NM_027562	2.56105	3.59887	-1.03782	1.03782	0.000193687	2.91384	3.08084	-0.167004	0.167004	0.430378
1422625_at	lymphocyte antigen 6 complex, locus H /// similar to Lymphocyte antigen 6H precursor (Ly-6H)	LOC100046207 /// Ly6h	NM_011837		Mm.22154	ENSMUSG00000022577	NM_011837 /// XM_001475801	2.38325	3.42107	-1.03782	1.03782	0.00794534	2.49744	3.21933	-0.72189	0.72189	0.0333323
1456409_at	kelch domain containing 7A	Klhdc7a	BB308961	242721	Mm.60400	ENSMUSG00000078234	NM_173427	2.5571	3.5947	-1.0376	1.0376	0.000200098	2.96221	3.33854	-0.376332	0.376332	0.084746
1457160_at	four jointed box 1 (Drosophila)	Fjx1	AW493651	14221	Mm.29730	ENSMUSG00000075012	NM_010218	2.7025	3.73991	-1.03742	1.03742	0.000286681	2.62042	2.77447	-0.154049	0.154049	0.482336
1457307_at	apolipoprotein L 11b	Apol11b	AA214835	328563	Mm.17957	---	XR_001572 /// XR_033988	2.99185	4.02912	-1.03727	1.03727	0.000938205	3.02447	3.39963	-0.375163	0.375163	0.136837
1420777_a_at	RIKEN cDNA 4933400A11 gene	4933400A11Rik	NM_025743	66747	Mm.379123	ENSMUSG00000055357	NR_003635 /// XR_035171 /// XR_035173	2.78502	3.82204	-1.03702	1.03702	1.36226e-05	2.92914	3.26521	-0.336063	0.336063	0.0562042
1441369_at	RIKEN cDNA C030017B01 gene	C030017B01Rik	BB329116	77524	Mm.188961	---	---	2.44456	3.48141	-1.03685	1.03685	0.000729213	2.52796	2.67134	-0.143384	0.143384	0.550459
1440282_at	tubby like protein 4 /// similar to mKIAA1397 protein	LOC100046693 /// Tulp4	BB268998		Mm.28251	---	NM_001033529 /// NM_001103181 /// NM_054040 /// XM_001476640	2.77351	3.8101	-1.03659	1.03659	0.00124103	3.10946	3.07066	0.0388022	0.0388022	0.878255
1451054_at	orosomucoid 1	Orm1	BE628912	18405	Mm.4777	ENSMUSG00000039196	NM_008768	2.6567	3.69275	-1.03605	1.03605	1.0139e-05	2.7943	2.93738	-0.143087	0.143087	0.38928
1441533_at	Hypothetical protein LOC100043515	LOC100043515	BB080402	100043515	Mm.184028	---	XM_001480243	2.51692	3.55256	-1.03564	1.03564	1.19779e-08	2.59931	2.80323	-0.203921	0.203921	0.0659832
1458533_at	RIKEN cDNA 9330169L03 gene	9330169L03Rik	BB350820	77226	Mm.403948	---	---	2.51523	3.55081	-1.03558	1.03558	4.26774e-08	2.71756	2.82088	-0.103317	0.103317	0.372748
1424855_at	oleoyl-ACP hydrolase	Olah	BC025001	99035	Mm.13808	ENSMUSG00000026645	NM_145921	2.49884	3.53429	-1.03545	1.03545	0.00833117	3.1842	2.98646	0.197732	0.197732	0.542356
1455557_at	hypothetical LOC553095	LOC553095	BB751199	553095	Mm.39702	---	---	3.04642	4.08144	-1.03501	1.03501	1.02019e-05	3.12286	3.2015	-0.0786367	0.0786367	0.633908
1441300_at	potassium voltage-gated channel, subfamily F, member 1	Kcnf1	BB275623	382571	Mm.40173	---	NM_201531	2.52283	3.55723	-1.0344	1.0344	2.92545e-07	2.56232	2.68348	-0.121159	0.121159	0.352918
1447820_x_at	carnitine palmitoyltransferase 2	Cpt2	AV236319	12896	Mm.307620	ENSMUSG00000028607	NM_009949	2.67132	3.70556	-1.03425	1.03425	8.16851e-05	2.71319	2.80075	-0.0875569	0.0875569	0.652757
1433615_at	transmembrane protein 117	Tmem117	BB521146	320709	Mm.74873	ENSMUSG00000063296	NM_178789	2.86713	3.90113	-1.034	1.034	0.00340538	2.88005	3.24076	-0.360705	0.360705	0.21388
1432813_at	RIKEN cDNA 2900064F13 gene	2900064F13Rik	AK013749	73043	Mm.58840	---	---	2.86029	3.89302	-1.03273	1.03273	1.8439e-05	2.83675	3.49662	-0.659869	0.659869	0.000800725
1427900_at	phosphatidylinositol-4-phosphate 5-kinase-like 1	Pip5kl1	BC028795	227733	Mm.78923	ENSMUSG00000046854	NM_198191	2.49185	3.5243	-1.03245	1.03245	0.000287432	2.52286	2.92047	-0.397609	0.397609	0.0773467
1454147_at	RIKEN cDNA 2810429I04 gene	2810429I04Rik	AK013191	76937	Mm.296923	---	XM_001472242 /// XM_001472430	2.98368	4.01596	-1.03228	1.03228	8.06619e-08	3.15366	3.22982	-0.076154	0.076154	0.524013
1445274_at	cDNA sequence BC062127	BC062127	BB165030	331188	Mm.351497	---	NM_199062 /// XM_001475544	2.84004	3.87224	-1.0322	1.0322	7.73519e-06	3.27926	3.18888	0.0903822	0.0903822	0.575734
1421349_x_at	cell cycle exit and neuronal differentiation 1	Cend1	NM_021316	57754	Mm.87027	ENSMUSG00000060240	NM_021316	2.77113	3.80228	-1.03116	1.03116	6.20069e-05	2.827	3.08039	-0.253392	0.253392	0.189096
1421039_at	major intrinsic protein of eye lens fiber	Mip	NM_008600	17339	Mm.31625	ENSMUSG00000025389	NM_008600	2.52886	3.55947	-1.03062	1.03062	0.00570918	2.62786	2.64859	-0.0207329	0.0207329	0.945715
1436973_at	chaperonin subunit 8 (theta)	Cct8	BB758208	12469	Mm.328673	ENSMUSG00000025613	NM_009840	2.47111	3.50172	-1.03061	1.03061	7.8437e-06	2.62038	2.73466	-0.114274	0.114274	0.479941
1435521_at	Musashi homolog 2 (Drosophila)	Msi2	BQ174527	76626	Mm.400451	ENSMUSG00000069769	NM_054043	2.72986	3.76028	-1.03042	1.03042	2.88408e-07	2.83762	2.81865	0.0189765	0.0189765	0.882638
1421084_at	retinoschisis (X-linked, juvenile) 1 (human)	Rs1	NM_011302	20147	Mm.41982	ENSMUSG00000031293	NM_011302	2.52376	3.55403	-1.03028	1.03028	0.000268484	2.73149	3.30256	-0.571062	0.571062	0.013549
1453242_x_at	RIKEN cDNA 2810047C21 gene	2810047C21Rik	BB006969	72716	Mm.461464	---	XM_899317	2.85156	3.88162	-1.03006	1.03006	0.000455404	3.16415	3.1711	-0.00694938	0.00694938	0.975517
1423412_at	RNA binding motif protein 47	Rbm47	BI099836	245945	Mm.36863	ENSMUSG00000070780	NM_139065 /// NM_178446	2.5801	3.60935	-1.02925	1.02925	0.000779809	2.81077	3.01652	-0.205758	0.205758	0.393457
1426042_at	FYVE, RhoGEF and PH domain containing 4	Fgd4	AF402612	224014	Mm.256131	---	NM_139232 /// NM_139233 /// NM_139234	2.8082	3.83722	-1.02902	1.02902	2.03015e-05	2.89822	3.04453	-0.146307	0.146307	0.40026
1440796_at	RIKEN cDNA A330021E22 gene	A330021E22Rik	BB561281	207686	Mm.319007	ENSMUSG00000040473	NM_172447	2.96243	3.99069	-1.02826	1.02826	2.48413e-05	2.95141	3.07402	-0.122611	0.122611	0.486285
1421803_at	androgen-binding protein eta	Apbh	NM_020563	57426	Mm.6205	ENSMUSG00000062556	NM_020563	2.87651	3.90383	-1.02732	1.02732	0.00667644	2.96385	3.45288	-0.489025	0.489025	0.125251
1451809_s_at	RWD domain containing 3	Rwdd3	AF439556	73170	Mm.263163	ENSMUSG00000028133	NM_028456	3.33274	4.35948	-1.02674	1.02674	0.00783946	3.23039	3.49091	-0.260519	0.260519	0.41556
1451597_at	transmembrane protease, serine 11d	Tmprss11d	BC020151	231382	Mm.240139	---	NM_145561	2.73081	3.75753	-1.02672	1.02672	0.000240194	2.87364	2.98909	-0.115443	0.115443	0.587701
1456954_at	potassium voltage-gated channel, shaker-related, subfamily, member 6	Kcna6	BM119753	16494	Mm.444887	ENSMUSG00000038077	NM_013568	2.54947	3.57589	-1.02642	1.02642	0.0052761	2.61396	2.72964	-0.115679	0.115679	0.700224
1425611_a_at	cut-like homeobox 1	Cux1	AA023906	13047	Mm.320317	ENSMUSG00000029705	NM_009986 /// NM_198602	2.761	3.78741	-1.02642	1.02642	0.00107487	2.86098	3.08375	-0.222778	0.222778	0.371149
1454259_s_at	RIKEN cDNA 4931433A01 gene	4931433A01Rik	AK019817	78933	Mm.461314	ENSMUSG00000061298	NM_001048189 /// NM_030231 /// XM_980062	3.07437	4.10064	-1.02628	1.02628	0.00968453	3.41251	3.73719	-0.324673	0.324673	0.327249
1426712_at	solute carrier family 6 (neurotransmitter transporter), member 15	Slc6a15	BB129409	103098	Mm.458408	ENSMUSG00000019894	NM_175328	2.7315	3.75763	-1.02613	1.02613	0.000125295	2.89382	3.27247	-0.378647	0.378647	0.068483
1434136_at	RIKEN cDNA 6332401O19 gene	6332401O19Rik	BE571820	319832	Mm.127446	---	NM_177013	2.97242	3.99844	-1.02601	1.02601	7.08393e-05	3.05234	3.14554	-0.0931975	0.0931975	0.625244
1433183_at	RIKEN cDNA 6720477C19 gene	6720477C19Rik	AK020162	77731	---	---	---	2.71295	3.73893	-1.02597	1.02597	8.87125e-06	2.69448	2.96599	-0.271512	0.271512	0.10329
1443001_at	expressed sequence C78344	C78344	BG066180	96967	---	---	---	2.60262	3.62798	-1.02536	1.02536	2.34989e-07	2.91382	2.97466	-0.0608325	0.0608325	0.630798
1439720_at	Ral GEF with PH domain and SH3 binding motif 1	Ralgps1	AV263855	241308	Mm.274249	ENSMUSG00000038831	NM_175211	2.73136	3.75654	-1.02519	1.02519	0.00574677	2.78745	3.37916	-0.591703	0.591703	0.0610582
1457153_at	hypothetical LOC552882	LOC552882	BB125916	552882	---	---	---	3.33874	4.36392	-1.02518	1.02518	0.00402797	3.52802	3.90069	-0.372666	0.372666	0.205398
1440518_at	RIKEN cDNA 1700029I01 gene	1700029I01Rik	AI666798	70005	Mm.458096	---	NM_027285	2.73479	3.75987	-1.02508	1.02508	9.53765e-05	2.98069	3.23845	-0.257764	0.257764	0.194893
1426606_at	cartilage acidic protein 1	Crtac1	BB426194	72832	Mm.313558	ENSMUSG00000042401	NM_145123	2.75556	3.78058	-1.02503	1.02503	0.00143538	2.79181	3.03109	-0.239277	0.239277	0.352073
1415885_at	chromogranin B	Chgb	NM_007694	12653	Mm.255241	ENSMUSG00000027350	NM_007694	2.70544	3.73044	-1.025	1.025	0.00398628	2.81263	2.69201	0.120627	0.120627	0.676368
1456076_at	defensin beta 19	Defb19	AV209128	246700	Mm.82820	ENSMUSG00000050645	NM_145157	2.88446	3.90917	-1.02471	1.02471	0.000153308	3.09148	3.60139	-0.509905	0.509905	0.0187649
1445053_at	expressed sequence AU022537	AU022537	AU022537	100832	---	---	---	2.69159	3.71629	-1.02469	1.02469	1.47222e-07	2.77128	2.93766	-0.166384	0.166384	0.183441
1430501_at	RIKEN cDNA C030047K22 gene	C030047K22Rik	AK021157	77618	Mm.390780	---	---	2.50586	3.53039	-1.02453	1.02453	0.000136615	2.52767	2.89529	-0.367621	0.367621	0.0779933
[truncated: 2,592 more rows]

## Sheet: Supp File 1A
Supplementary File 1A
[truncated: 2,048 more rows]

## Sheet: Supp File 1B
Supplementary File 1B
[truncated: 2,495 more rows]

[truncated: 1 more sheets: Supp File 1C]
