# Supplementary material for: Post-transcriptional regulation of satellite cell quiescence by TTP-mediated mRNA decay
Source: eLife. 2015 Mar 27;4:e03390. doi: 10.7554/eLife.03390 (PMC4415119; doi:10.7554/eLife.03390)
Supplement: Supplementary file 2. — (A) Raw data from TTP, 3KO immunofluorescence quantification. Individual raw data tables (Pax7, Ki67, centrally-located nuclei (CLN), and MyoD) with cell counts per section (40×) for each genotype and biological replicate (WT, TTP KO, 3KO) described in Figure 5A–C. On the right of each raw data table is a summary table listing averages, standard deviation, and range for each genotype. (B) Raw data from RCAS immunofluorescence experiments. A table listing raw data from RCAS infections plotted in Figure 5D–F. For each biological replicate (three shControl and three shTTPmix), the mean, standard deviation, standard error, and confidence interval statistics for mCherry fluorescence, Pax7 immunoreactivity, and MyoD immunoractivity (per 20× section) are provided. DOI: http://dx.doi.org/10.7554/eLife.03390.017 [file elife03390s002.xlsx]

## Sheet: Supp File 2A
Supplementary File 2A
Sample ID	Genotype	Avg Pax7+ cells/40x section	Range
2703	WT	1.03889	0-2
2702	WT	0.85463	0-2
3353	WT	1.71019	0-3
2789	WT	1.01713	0-2			Genotype Average	Genotype StdDev	Genotype Range
3384	WT	0.925	0-2
2788	TTP KO	1.22176	0-3		WT	1.10917	0.343998	0-3
2781	TTP KO	1.01759	0-2		TTP KO	1.19803	0.152705	0-3
2783	TTP KO	1.40347	0-3		3KO	1.03773	0.375327	0-3
2787	TTP KO	1.01759	0-2
2784	TTP KO	1.26806	0-3
3378	TTP KO	1.25972	0-3
2693	3KO	1.57731	0-3
2692	3KO	1.0037	0-2
BB1	3KO	0.749537	0-2
BB2	3KO	0.82037	0-3
Sample ID	Genotype	Avg Ki67+ cells/40x section	Range
2703	WT	0.275	0-1
2702	WT	0.141343	0-1
3353	WT	0	0
2789	WT	0.163426	0-1			Genotype Average	Genotype StdDev	Genotype Range
3384	WT	0.275926	0-1
2788	TTP KO	0.749769	0-2		WT	0.171139	0.114021	0-1
2781	TTP KO	0.322222	0-1		TTP KO	0.471798	0.23297	0-2
2783	TTP KO	0.716667	0-2		3KO	0.561806	0.348779	0-2
2787	TTP KO	0.459722	0-2
2784	TTP KO	0.138889	0-1
3378	TTP KO	0.443519	0-1
2693	3KO	1.05417	0-2
2692	3KO	0.384722	0-1
BB1	3KO	0.260185	0-1
BB2	3KO	0.548148	0-2
Sample ID	Genotype	Avg CLN/40x section	Range
2703	WT	0.123457	0-1
2702	WT	0.0617284	0-1
3353	WT	0.0617284	0-1
2789	WT	0.0925926	0-1			Genotype Average	Genotype StdDev	Genotype Range
3384	WT	0.231481	0-1
2788	TTP KO	0.277778	0-1		WT	0.114198	0.0703812	0-1
2781	TTP KO	0.416667	0-1		TTP KO	0.28035	0.0699853	0-1
2783	TTP KO	0.246914	0-1		3KO	0.358796	0.107933	0-2
2787	TTP KO	0.277778	0-1
2784	TTP KO	0.231481	0-1
3378	TTP KO	0.231481	0-1
2693	3KO	0.339506	0-1
2692	3KO	0.37037	0-1
BB1	3KO	0.493827	0-2
BB2	3KO	0.231481	0-1
Sample ID	Genotype	Avg MyoD+ cells/40x section	Range
2703	WT	0.37037	0-1
2702	WT	0.277778	0-1
3353	WT	0.277778	0-1
2789	WT	0.37037	0-1			Genotype Average	Genotype StdDev	Genotype Range
3384	WT	0.294118	0-1
2788	TTP KO	0.462963	0-2		WT	0.318083	0.0481957	0-1
2781	TTP KO	0.37037	0-1		TTP KO	0.611111	0.192004	0-3
2783	TTP KO	0.833333	0-3		3KO	0.670786	0.177866	0-3
2787	TTP KO	0.740741	0-3
2784	TTP KO	0.648148	0-3
2693	3KO	0.588235	0-2
2692	3KO	0.925926	0-3
BB1	3KO	0.520833	0-3
BB2	3KO	0.648148	0-2
note: no data from 3378 for MyoD

## Sheet: Supp File 2B
Supplementary File 2B
Biological sample		Pax7 section (20x) data		MyoD section (20x) data
		mCherry	Pax7	mCherry	MyoD
shControl-1	mean	5.4	5.2	10	0.4
	SD	2.5	2.5	3.4	0.52
	SEM	0.82	0.85	1.1	0.16
	L_CI	3.6	3.3	7.7	0.031
	H_CI	7.3	7.2	13	0.77
shControl-2	mean	6.3	5.9	8.3	0.5
	SD	1.2	1.6	3.4	0.52
	SEM	0.41	0.55	0.99	0.15
	L_CI	5.3	4.6	6.1	0.17
	H_CI	7.2	7.2	10	0.83
shControl-3	mean	1.9	1.8	2.3	0.067
	SD	1	1.1	0.82	0.26
	SEM	0.27	0.28	0.21	0.067
	L_CI	1.3	1.2	1.9	-0.076
	H_CI	2.5	2.4	2.8	0.21
shTTPmix-1	mean	3.8	2.9	9.6	1.2
	SD	1.7	2	3.5	0.87
	SEM	0.49	0.58	1.1	0.26
	L_CI	2.8	1.6	7.3	0.59
	H_CI	4.9	4.2	12	1.8
shTTPmix-2	mean	7.1	5.8	8.8	1.3
	SD	2.6	1.8	2.2	1.4
	SEM	0.84	0.55	0.74	0.47
	L_CI	5.2	4.5	7.1	0.25
	H_CI	9	7.1	10	2.4
shTTPmix-3	mean	2.8	2.5	3.3	0.6
	SD	1.2	1.2	1.4	0.91
	SEM	0.31	0.31	0.36	0.24
	L_CI	2.1	1.8	2.5	0.096
	H_CI	3.5	3.1	4	1.1
L_CI=lower 95% confidence interval of mean; H_CI=upper 95% confidence interval of mean
